# Supplementary material for: H2 generated by fermentation in the human gut microbiome influences metabolism and competitive fitness of gut butyrate producers
Source: Microbiome. 2023 Jun 15;11:133. doi: 10.1186/s40168-023-01565-3 (PMC10268494; doi:10.1186/s40168-023-01565-3)
Supplement: Supplementary file 3 — Additional file 2: Table S1. [file 40168_2023_1565_MOESM2_ESM.xlsx]

## Sheet: Subject metadata
Subject ID	Age	Sex	Supplement
U127	19	Female	BRMPS 2xdaily 20
U128	20	Female	BRMPS 2xdaily 20
U129	18	Female	BRMPS 2xdaily 20
U131	22	Female	BRMPS 2xdaily 20
U137	19	Female	Psyllium+BRMPS 2xdaily 22.5
U139	18	Female	Psyllium+BRMPS 2xdaily 22.5
U150	20	Female	BRMPS 2xdaily 20
U151	18	Male	BRMPS 2xdaily 20
U152	19	Female	BRMPS 2xdaily 20
U153	18	Male	BRMPS 2xdaily 20
U155	19	Male	Psyllium+BRMPS 2xdaily 22.5
U157	18	Male	Psyllium+BRMPS 2xdaily 22.5
U159	19	Female	Psyllium+BRMPS 2xdaily 22.5
U162	19	Male	BRMPS 2xdaily 20
U165	18	Male	BRMPS 2xdaily 20
U166	20	Female	BRMPS 2xdaily 20
U167	18	Male	Psyllium+BRMPS 2xdaily 22.5
U168	22	Female	Psyllium+BRMPS 2xdaily 22.5
U169	18	Female	Psyllium+BRMPS 2xdaily 22.5
U171	20	Male	Psyllium+BRMPS 2xdaily 22.5
U172	19	Female	Psyllium+BRMPS 2xdaily 22.5
U181	18	Female	Psyllium+BRMPS 2xdaily 22.5
U182	18	Female	Psyllium+BRMPS 2xdaily 22.5
U183	19	Female	Psyllium+BRMPS 2xdaily 22.5
U184	20	Female	BRMPS 2xdaily 20
U185	17	Female	BRMPS 2xdaily 20
U186	18	Male	BRMPS 2xdaily 20
U188	20	Male	BRMPS 2xdaily 20
U190	18	Male	Psyllium+BRMPS 2xdaily 22.5
U193	18	Male	Psyllium+BRMPS 2xdaily 22.5
U202	21	Female	BRMPS 2xdaily 20
U445	19	Female	BRMPS 2xdaily 40
U446	19	Female	BRMPS 2xdaily 40
U448	19	Female	BRMPS 2xdaily 40
U449	20	Male	BRMPS 2xdaily 40
U450	20	Female	BRMPS 2xdaily 40
U453	19	Female	BRMPS 2xdaily 40
U455	20	Female	BRMPS 2xdaily 40
U458	18	Male	BRMPS 2xdaily 40
U460	19	Female	BRMPS 2xdaily 40
U461	21	Male	BRMPS 2xdaily 40
U462	19	Male	BRMPS 2xdaily 40
U464	19	Female	BRMPS 2xdaily 40
U465	20	Female	BRMPS 2xdaily 40
U467	19	Female	BRMPS 2xdaily 40
U468	19	Female	BRMPS 2xdaily 40
U469	21	Female	BRMPS 2xdaily 40
U470	19	Male	BRMPS 2xdaily 40
U472	19	Female	BRMPS 2xdaily 40
U474	21	Female	BRMPS 2xdaily 40
U475	20	Female	BRMPS 2xdaily 40
U478	19	Female	BRMPS 2xdaily 40
U480	18	Female	BRMPS 2xdaily 40
U481	19	Female	BRMPS 2xdaily 40
U483	19	Female	BRMPS 2xdaily 40
U484	21	Male	BRMPS 2xdaily 40
U486	19	Female	BRMPS 2xdaily 40
U487	19	Female	BRMPS 2xdaily 40
U488	19	Female	BRMPS 2xdaily 40
U489	19	Female	BRMPS 2xdaily 40
U500	18	Female	BRMPS 2xdaily 20
U501	20	Female	BRMPS 2xdaily 20
U507	19	Female	BRMPS 2xdaily 20
U510	20	Female	BRMPS 2xdaily 20
U511	18	Female	BRMPS 2xdaily 20
U516	18	Female	BRMPS 2xdaily 20
U517	20	Male	BRMPS 2xdaily 20
U518	19	Female	BRMPS 2xdaily 20
U519	21	Female	BRMPS 2xdaily 20
U520	19	Female	BRMPS 2xdaily 20
U521	19	Female	BRMPS 2xdaily 20
U523	18	Male	BRMPS 2xdaily 20
U524	18	Male	BRMPS 2xdaily 20
U525	20	Female	BRMPS 2xdaily 20
U526	18	Male	BRMPS 2xdaily 20
U529	19	Female	BRMPS 2xdaily 20
U530	19	Female	BRMPS 2xdaily 20
U532	19	Male	BRMPS 2xdaily 20
U535	19	Female	BRMPS 2xdaily 20
U536	19	Female	BRMPS 2xdaily 20
U541	18	Male	BRMPS 2xdaily 20
U542	19	Male	BRMPS 2xdaily 20
U543	19	Female	BRMPS 2xdaily 20
U545	21	Female	BRMPS 2xdaily 20
U546	19	Male	BRMPS 2xdaily 20
U574	18	Female	BRMPS 2xdaily 20
U581	19	Female	BRMPS 2xdaily 20
U602	20	Female	BRMPS 1xdaily 40
U603	20	Female	BRMPS 1xdaily 40
U605	19	Female	BRMPS 1xdaily 40
U606	20	Female	BRMPS 1xdaily 40
U607	19	Female	BRMPS 1xdaily 40
U608	20	Female	BRMPS 1xdaily 40
U610	19	Female	BRMPS 1xdaily 40
U611	19	Female	BRMPS 1xdaily 40
U612	19	Male	BRMPS 1xdaily 40
U613	19	Female	BRMPS 1xdaily 40
U615	19	Male	BRMPS 1xdaily 40
U619	19	Male	BRMPS 1xdaily 40
U621	19	Female	BRMPS 1xdaily 40
U623	19	Female	BRMPS 1xdaily 40
U624	20	Female	BRMPS 1xdaily 40
U625	19	Female	BRMPS 1xdaily 40
U626	20	Female	BRMPS 1xdaily 40
U628	19	Male	BRMPS 1xdaily 40
U629	21	Female	BRMPS 1xdaily 40
U630	19	Male	BRMPS 1xdaily 40
U633	19	Male	BRMPS 1xdaily 40
U635	19	Female	BRMPS 1xdaily 40
U636	19	Female	BRMPS 1xdaily 40
U638	19	Male	BRMPS 1xdaily 40
U642	21	Female	BRMPS 1xdaily 40
U643	19	Female	HiMaize+BRMPS 1xdaily 40
U644	19	Male	HiMaize+BRMPS 1xdaily 40
U645	20	Female	HiMaize+BRMPS 1xdaily 40
U646	22	Female	HiMaize+BRMPS 1xdaily 40
U648	19	Female	HiMaize+BRMPS 1xdaily 40
U649	19	Male	HiMaize+BRMPS 1xdaily 40
U651	19	Female	HiMaize+BRMPS 1xdaily 40
U652	18	Female	HiMaize+BRMPS 1xdaily 40
U656	19	Male	HiMaize+BRMPS 1xdaily 40
U658	19	Female	HiMaize+BRMPS 1xdaily 40
U661	20	Male	HiMaize+BRMPS 1xdaily 40
U664	18	Female	HiMaize+BRMPS 1xdaily 40
U666	20	Male	HiMaize+BRMPS 1xdaily 40
U669	20	Female	HiMaize+BRMPS 1xdaily 40
U671	19	Female	HiMaize+BRMPS 1xdaily 40
U674	21	Female	HiMaize+BRMPS 1xdaily 40
U678	19	Female	HiMaize+BRMPS 1xdaily 40
U679	19	Female	HiMaize+BRMPS 1xdaily 40
U680	18	Female	HiMaize+BRMPS 1xdaily 40
U681	20	Female	HiMaize+BRMPS 1xdaily 40
U682	21	Female	HiMaize+BRMPS 1xdaily 40
U685	19	Female	HiMaize+BRMPS 1xdaily 40
U700	19	Male	LODAAT 1xdaily 20
U701	19	Female	LODAAT 1xdaily 20
U706	18	Female	LODAAT 1xdaily 20
U707	18	Female	LODAAT 1xdaily 20
U708	19	Male	LODAAT 1xdaily 20
U711	20	Male	LODAAT 1xdaily 20
U712	19	Female	LODAAT 1xdaily 20
U713	18	Female	LODAAT 1xdaily 20
U715	18	Male	LODAAT 1xdaily 20
U716	18	Male	LODAAT 1xdaily 20
U717	20	Female	LODAAT 1xdaily 20
U719	18	Female	LODAAT 1xdaily 20
U720	21	Female	LODAAT 1xdaily 20
U721	21	Female	LODAAT 1xdaily 20
U723	20	Female	LODAAT 1xdaily 20
U724	18	Female	BRMPS 1xdaily 40
U725	18	Female	BRMPS 1xdaily 40
U726	20	Male	BRMPS 1xdaily 40
U727	20	Male	BRMPS 1xdaily 40
U728	19	Male	BRMPS 1xdaily 40
U729	19	Male	BRMPS 1xdaily 40
U730	20	Female	BRMPS 1xdaily 40
U734	20	Male	BRMPS 1xdaily 40
U738	19	Female	BRMPS 1xdaily 40
U739	19	Female	BRMPS 1xdaily 40
U740	18	Female	BRMPS 1xdaily 40
U744	18	Female	BRMPS 1xdaily 40
U745	19	Male	BRMPS 1xdaily 40
U746	19	Male	BRMPS 1xdaily 40
U747	18	Female	BRMPS 1xdaily 40
U749	29	Male	BRMPS 1xdaily 40
U751	19	Female	BRMPS 1xdaily 40
U753	19	Female	BRMPS 1xdaily 40
U756	18	Female	BRMPS 1xdaily 40
U757	19	Female	BRMPS 1xdaily 40
U758	19	Male	BRMPS 1xdaily 40
U761	19	Female	BRMPS 1xdaily 40
U764	18	Female	BRMPS 1xdaily 40
U767	19	Female	BRMPS 1xdaily 40
U770	19	Female	BRMPS 1xdaily 40
U771	18	Female	BRMPS 1xdaily 40
U772	18	Female	BRMPS 1xdaily 40
U773	19	Female	BRMPS 1xdaily 40
U776	20	Male	BRMPS 1xdaily 40
U778	19	Female	BRMPS 1xdaily 40
U780	19	Female	BRMPS 1xdaily 40
U781	21	Female	BRMPS 1xdaily 40
U784	21	Male	BRMPS 1xdaily 40
U786	19	Male	BRMPS 1xdaily 40
U788	18	Male	BRMPS 1xdaily 40
U789	20	Male	BRMPS 1xdaily 40
U796	20	Female	BRMPS 1xdaily 40
U797	19	Female	BRMPS 1xdaily 40
U798	20	Female	BRMPS 1xdaily 40

## Sheet: Fecal samples
Subject ID	Supplement	Fecal sample ID	Supplementation	Butyrate (mmol/kg)
U127	BRMPS 2xdaily 20	U127_1	before	15.7787
U127	BRMPS 2xdaily 20	U127_2	before	NA
U127	BRMPS 2xdaily 20	U127_3	before	5.87861
U127	BRMPS 2xdaily 20	U127_4	before	20.5369
U127	BRMPS 2xdaily 20	U127_5	during	22.624
U127	BRMPS 2xdaily 20	U127_6	during	12.2159
U127	BRMPS 2xdaily 20	U127_7	during	NA
U127	BRMPS 2xdaily 20	U127_8	during	14.7382
U128	BRMPS 2xdaily 20	U128_1	before	3.53142
U128	BRMPS 2xdaily 20	U128_2	before	8.6029
U128	BRMPS 2xdaily 20	U128_3	before	6.41374
U128	BRMPS 2xdaily 20	U128_4	before	11.8916
U128	BRMPS 2xdaily 20	U128_5	during	7.70203
U128	BRMPS 2xdaily 20	U128_6	during	19.709
U128	BRMPS 2xdaily 20	U128_7	during	NA
U128	BRMPS 2xdaily 20	U128_8	during	5.19646
U129	BRMPS 2xdaily 20	U129_1	before	NA
U129	BRMPS 2xdaily 20	U129_2	before	3.31516
U129	BRMPS 2xdaily 20	U129_3	before	16.1561
U129	BRMPS 2xdaily 20	U129_4	before	14.1126
U129	BRMPS 2xdaily 20	U129_5	during	6.51487
U129	BRMPS 2xdaily 20	U129_6	during	7.10328
U129	BRMPS 2xdaily 20	U129_7	during	7.51885
U129	BRMPS 2xdaily 20	U129_8	during	9.60232
U131	BRMPS 2xdaily 20	U131_1	before	17.3795
U131	BRMPS 2xdaily 20	U131_2	before	23.7054
U131	BRMPS 2xdaily 20	U131_3	before	8.4515
U131	BRMPS 2xdaily 20	U131_4	before	4.48525
U131	BRMPS 2xdaily 20	U131_5	during	8.37084
U131	BRMPS 2xdaily 20	U131_6	during	9.95443
U131	BRMPS 2xdaily 20	U131_7	during	5.09697
U131	BRMPS 2xdaily 20	U131_8	during	15.1046
U137	Psyllium+BRMPS 2xdaily 22.5	U137_1	before	11.5596
U137	Psyllium+BRMPS 2xdaily 22.5	U137_2	before	11.0938
U137	Psyllium+BRMPS 2xdaily 22.5	U137_3	before	12.4025
U137	Psyllium+BRMPS 2xdaily 22.5	U137_4	before	15.1028
U137	Psyllium+BRMPS 2xdaily 22.5	U137_5	during	10.733
U137	Psyllium+BRMPS 2xdaily 22.5	U137_6	during	17.353
U137	Psyllium+BRMPS 2xdaily 22.5	U137_7	during	NA
U137	Psyllium+BRMPS 2xdaily 22.5	U137_8	during	16.3336
U139	Psyllium+BRMPS 2xdaily 22.5	U139_1	before	NA
U139	Psyllium+BRMPS 2xdaily 22.5	U139_2	before	8.22551
U139	Psyllium+BRMPS 2xdaily 22.5	U139_3	before	14.5089
U139	Psyllium+BRMPS 2xdaily 22.5	U139_4	before	12.826
U139	Psyllium+BRMPS 2xdaily 22.5	U139_5	during	16.1646
U139	Psyllium+BRMPS 2xdaily 22.5	U139_6	during	18.773
U139	Psyllium+BRMPS 2xdaily 22.5	U139_7	during	16.921
U139	Psyllium+BRMPS 2xdaily 22.5	U139_8	during	21.1612
U150	BRMPS 2xdaily 20	U150_1	before	6.09717
U150	BRMPS 2xdaily 20	U150_2	before	10.3986
U150	BRMPS 2xdaily 20	U150_3	before	10.7646
U150	BRMPS 2xdaily 20	U150_4	before	16.2347
U150	BRMPS 2xdaily 20	U150_5	during	NA
U150	BRMPS 2xdaily 20	U150_6	during	20.3519
U150	BRMPS 2xdaily 20	U150_7	during	NA
U150	BRMPS 2xdaily 20	U150_8	during	15.2872
U151	BRMPS 2xdaily 20	U151_5	during	NA
U151	BRMPS 2xdaily 20	U151_6	during	11.1695
U151	BRMPS 2xdaily 20	U151_7	during	20.6172
U151	BRMPS 2xdaily 20	U151_8	during	24.1905
U152	BRMPS 2xdaily 20	U152_1	before	13.9796
U152	BRMPS 2xdaily 20	U152_2	before	16.6464
U152	BRMPS 2xdaily 20	U152_3	before	7.59488
U152	BRMPS 2xdaily 20	U152_4	before	NA
U152	BRMPS 2xdaily 20	U152_5	during	23.4503
U152	BRMPS 2xdaily 20	U152_6	during	11.1933
U152	BRMPS 2xdaily 20	U152_7	during	6.7983
U152	BRMPS 2xdaily 20	U152_8	during	17.8816
U153	BRMPS 2xdaily 20	U153_1	before	4.76309
U153	BRMPS 2xdaily 20	U153_2	before	6.14828
U153	BRMPS 2xdaily 20	U153_3	before	2.61206
U153	BRMPS 2xdaily 20	U153_4	before	22.2503
U153	BRMPS 2xdaily 20	U153_5	during	NA
U153	BRMPS 2xdaily 20	U153_6	during	NA
U153	BRMPS 2xdaily 20	U153_7	during	NA
U153	BRMPS 2xdaily 20	U153_8	during	NA
U155	Psyllium+BRMPS 2xdaily 22.5	U155_1	before	19.4388
U155	Psyllium+BRMPS 2xdaily 22.5	U155_2	before	10.354
U155	Psyllium+BRMPS 2xdaily 22.5	U155_3	before	7.76616
U155	Psyllium+BRMPS 2xdaily 22.5	U155_4	before	8.68152
U155	Psyllium+BRMPS 2xdaily 22.5	U155_5	during	10.093
U155	Psyllium+BRMPS 2xdaily 22.5	U155_6	during	10.252
U155	Psyllium+BRMPS 2xdaily 22.5	U155_7	during	16.2393
U155	Psyllium+BRMPS 2xdaily 22.5	U155_8	during	12.2477
U157	Psyllium+BRMPS 2xdaily 22.5	U157_1	before	10.1455
U157	Psyllium+BRMPS 2xdaily 22.5	U157_2	before	10.5746
U157	Psyllium+BRMPS 2xdaily 22.5	U157_3	before	NA
U157	Psyllium+BRMPS 2xdaily 22.5	U157_4	before	10.9619
U157	Psyllium+BRMPS 2xdaily 22.5	U157_5	during	5.39996
U157	Psyllium+BRMPS 2xdaily 22.5	U157_6	during	NA
U157	Psyllium+BRMPS 2xdaily 22.5	U157_7	during	6.29749
U157	Psyllium+BRMPS 2xdaily 22.5	U157_8	during	15.7133
U159	Psyllium+BRMPS 2xdaily 22.5	U159_1	before	13.4201
U159	Psyllium+BRMPS 2xdaily 22.5	U159_2	before	16.8214
U159	Psyllium+BRMPS 2xdaily 22.5	U159_3	before	12.8112
U159	Psyllium+BRMPS 2xdaily 22.5	U159_4	before	14.2975
U159	Psyllium+BRMPS 2xdaily 22.5	U159_5	during	7.63903
U159	Psyllium+BRMPS 2xdaily 22.5	U159_6	during	NA
U159	Psyllium+BRMPS 2xdaily 22.5	U159_7	during	16.1715
U159	Psyllium+BRMPS 2xdaily 22.5	U159_8	during	24.0004
U162	BRMPS 2xdaily 20	U162_1	before	7.29985
U162	BRMPS 2xdaily 20	U162_2	before	9.92672
U162	BRMPS 2xdaily 20	U162_3	before	NA
U162	BRMPS 2xdaily 20	U162_4	before	NA
U162	BRMPS 2xdaily 20	U162_5	during	21.7474
U162	BRMPS 2xdaily 20	U162_6	during	11.5035
U162	BRMPS 2xdaily 20	U162_7	during	NA
U162	BRMPS 2xdaily 20	U162_8	during	23.9823
U165	BRMPS 2xdaily 20	U165_1	before	7.18136
U165	BRMPS 2xdaily 20	U165_2	before	5.30738
U165	BRMPS 2xdaily 20	U165_3	before	5.03297
U165	BRMPS 2xdaily 20	U165_4	before	8.1973
U165	BRMPS 2xdaily 20	U165_5	during	10.9216
U165	BRMPS 2xdaily 20	U165_6	during	13.4411
U165	BRMPS 2xdaily 20	U165_7	during	16.2054
U165	BRMPS 2xdaily 20	U165_8	during	15.5005
U166	BRMPS 2xdaily 20	U166_1	before	NA
U166	BRMPS 2xdaily 20	U166_2	before	NA
U166	BRMPS 2xdaily 20	U166_3	before	NA
U166	BRMPS 2xdaily 20	U166_4	before	NA
U166	BRMPS 2xdaily 20	U166_5	during	38.0609
U166	BRMPS 2xdaily 20	U166_6	during	157.743
U166	BRMPS 2xdaily 20	U166_7	during	28.6065
U166	BRMPS 2xdaily 20	U166_8	during	12.9054
U167	Psyllium+BRMPS 2xdaily 22.5	U167_1	before	13.4258
U167	Psyllium+BRMPS 2xdaily 22.5	U167_2	before	9.39726
U167	Psyllium+BRMPS 2xdaily 22.5	U167_3	before	14.2448
U167	Psyllium+BRMPS 2xdaily 22.5	U167_4	before	18.5498
U167	Psyllium+BRMPS 2xdaily 22.5	U167_5	during	33.9621
U167	Psyllium+BRMPS 2xdaily 22.5	U167_6	during	19.6375
U167	Psyllium+BRMPS 2xdaily 22.5	U167_7	during	14.2741
U167	Psyllium+BRMPS 2xdaily 22.5	U167_8	during	NA
U168	Psyllium+BRMPS 2xdaily 22.5	U168_1	before	NA
U168	Psyllium+BRMPS 2xdaily 22.5	U168_2	before	52.2785
U168	Psyllium+BRMPS 2xdaily 22.5	U168_3	before	32.3218
U168	Psyllium+BRMPS 2xdaily 22.5	U168_4	before	21.6887
U168	Psyllium+BRMPS 2xdaily 22.5	U168_5	during	28.808
U168	Psyllium+BRMPS 2xdaily 22.5	U168_6	during	45.9441
U168	Psyllium+BRMPS 2xdaily 22.5	U168_7	during	18.6142
U168	Psyllium+BRMPS 2xdaily 22.5	U168_8	during	NA
U169	Psyllium+BRMPS 2xdaily 22.5	U169_1	before	NA
U169	Psyllium+BRMPS 2xdaily 22.5	U169_2	before	NA
U169	Psyllium+BRMPS 2xdaily 22.5	U169_3	before	NA
U169	Psyllium+BRMPS 2xdaily 22.5	U169_4	before	5.8545
U169	Psyllium+BRMPS 2xdaily 22.5	U169_5	during	13.1478
U169	Psyllium+BRMPS 2xdaily 22.5	U169_6	during	13.7233
U169	Psyllium+BRMPS 2xdaily 22.5	U169_7	during	6.84721
U169	Psyllium+BRMPS 2xdaily 22.5	U169_8	during	NA
U171	Psyllium+BRMPS 2xdaily 22.5	U171_1	before	8.3954
U171	Psyllium+BRMPS 2xdaily 22.5	U171_3	before	NA
U171	Psyllium+BRMPS 2xdaily 22.5	U171_4	before	4.59663
U171	Psyllium+BRMPS 2xdaily 22.5	U171_5	during	2.41601
U171	Psyllium+BRMPS 2xdaily 22.5	U171_6	during	NA
U171	Psyllium+BRMPS 2xdaily 22.5	U171_7	during	21.0647
U171	Psyllium+BRMPS 2xdaily 22.5	U171_8	during	2.83464
U172	Psyllium+BRMPS 2xdaily 22.5	U172_1	before	17.2351
U172	Psyllium+BRMPS 2xdaily 22.5	U172_2	before	1.36442
U172	Psyllium+BRMPS 2xdaily 22.5	U172_3	before	4.34952
U172	Psyllium+BRMPS 2xdaily 22.5	U172_4	before	5.08037
U172	Psyllium+BRMPS 2xdaily 22.5	U172_5	during	NA
U172	Psyllium+BRMPS 2xdaily 22.5	U172_6	during	15.9335
U172	Psyllium+BRMPS 2xdaily 22.5	U172_7	during	7.83686
U172	Psyllium+BRMPS 2xdaily 22.5	U172_8	during	9.78109
U181	Psyllium+BRMPS 2xdaily 22.5	U181_1	before	31.1642
U181	Psyllium+BRMPS 2xdaily 22.5	U181_2	before	19.07
U181	Psyllium+BRMPS 2xdaily 22.5	U181_3	before	2.32381
U181	Psyllium+BRMPS 2xdaily 22.5	U181_4	before	7.91374
U181	Psyllium+BRMPS 2xdaily 22.5	U181_5	during	17.519
U181	Psyllium+BRMPS 2xdaily 22.5	U181_6	during	26.8206
U181	Psyllium+BRMPS 2xdaily 22.5	U181_7	during	4.45222
U181	Psyllium+BRMPS 2xdaily 22.5	U181_8	during	17.9717
U182	Psyllium+BRMPS 2xdaily 22.5	U182_1	before	43.1786
U182	Psyllium+BRMPS 2xdaily 22.5	U182_2	before	7.41817
U182	Psyllium+BRMPS 2xdaily 22.5	U182_3	before	17.6105
U182	Psyllium+BRMPS 2xdaily 22.5	U182_4	before	10.3124
U182	Psyllium+BRMPS 2xdaily 22.5	U182_5	during	7.4127
U182	Psyllium+BRMPS 2xdaily 22.5	U182_6	during	13.6398
U182	Psyllium+BRMPS 2xdaily 22.5	U182_7	during	6.24678
U182	Psyllium+BRMPS 2xdaily 22.5	U182_8	during	11.1067
U183	Psyllium+BRMPS 2xdaily 22.5	U183_1	before	NA
U183	Psyllium+BRMPS 2xdaily 22.5	U183_2	before	NA
U183	Psyllium+BRMPS 2xdaily 22.5	U183_3	before	27.397
U183	Psyllium+BRMPS 2xdaily 22.5	U183_4	before	NA
U183	Psyllium+BRMPS 2xdaily 22.5	U183_5	during	NA
U183	Psyllium+BRMPS 2xdaily 22.5	U183_6	during	NA
U183	Psyllium+BRMPS 2xdaily 22.5	U183_7	during	NA
U183	Psyllium+BRMPS 2xdaily 22.5	U183_8	during	NA
U184	BRMPS 2xdaily 20	U184_1	before	21.2022
U184	BRMPS 2xdaily 20	U184_2	before	9.55534
U184	BRMPS 2xdaily 20	U184_3	before	7.84719
U184	BRMPS 2xdaily 20	U184_4	before	18.8653
U184	BRMPS 2xdaily 20	U184_5	during	11.4964
U184	BRMPS 2xdaily 20	U184_6	during	NA
U184	BRMPS 2xdaily 20	U184_7	during	4.89203
U184	BRMPS 2xdaily 20	U184_8	during	15.6115
U185	BRMPS 2xdaily 20	U185_1	before	12.638
U185	BRMPS 2xdaily 20	U185_2	before	NA
U185	BRMPS 2xdaily 20	U185_3	before	NA
U185	BRMPS 2xdaily 20	U185_4	before	29.3575
U185	BRMPS 2xdaily 20	U185_5	during	10.8736
U185	BRMPS 2xdaily 20	U185_6	during	6.15783
U185	BRMPS 2xdaily 20	U185_7	during	NA
U185	BRMPS 2xdaily 20	U185_8	during	NA
U186	BRMPS 2xdaily 20	U186_1	before	10.3274
U186	BRMPS 2xdaily 20	U186_2	before	NA
U186	BRMPS 2xdaily 20	U186_3	before	30.2553
U186	BRMPS 2xdaily 20	U186_4	before	2.86028
U186	BRMPS 2xdaily 20	U186_5	during	6.17701
U186	BRMPS 2xdaily 20	U186_6	during	3.56378
U186	BRMPS 2xdaily 20	U186_7	during	10.3813
U186	BRMPS 2xdaily 20	U186_8	during	16.042
U188	BRMPS 2xdaily 20	U188_5	during	29.308
U188	BRMPS 2xdaily 20	U188_6	during	17.1921
U188	BRMPS 2xdaily 20	U188_7	during	20.1024
U188	BRMPS 2xdaily 20	U188_8	during	NA
U190	Psyllium+BRMPS 2xdaily 22.5	U190_1	before	1.92992
U190	Psyllium+BRMPS 2xdaily 22.5	U190_2	before	NA
U190	Psyllium+BRMPS 2xdaily 22.5	U190_3	before	NA
U190	Psyllium+BRMPS 2xdaily 22.5	U190_4	before	15.1636
U190	Psyllium+BRMPS 2xdaily 22.5	U190_5	during	22.8289
U190	Psyllium+BRMPS 2xdaily 22.5	U190_6	during	27.5814
U190	Psyllium+BRMPS 2xdaily 22.5	U190_7	during	9.03305
U190	Psyllium+BRMPS 2xdaily 22.5	U190_8	during	9.16137
U193	Psyllium+BRMPS 2xdaily 22.5	U193_1	before	NA
U193	Psyllium+BRMPS 2xdaily 22.5	U193_2	before	14.9009
U193	Psyllium+BRMPS 2xdaily 22.5	U193_3	before	12.1034
U193	Psyllium+BRMPS 2xdaily 22.5	U193_4	before	NA
U193	Psyllium+BRMPS 2xdaily 22.5	U193_5	during	NA
U193	Psyllium+BRMPS 2xdaily 22.5	U193_6	during	NA
U193	Psyllium+BRMPS 2xdaily 22.5	U193_7	during	NA
U193	Psyllium+BRMPS 2xdaily 22.5	U193_8	during	21.2866
U202	BRMPS 2xdaily 20	U202_1	before	4.75346
U202	BRMPS 2xdaily 20	U202_2	before	17.3014
U202	BRMPS 2xdaily 20	U202_3	before	6.94256
U202	BRMPS 2xdaily 20	U202_4	before	4.81518
U202	BRMPS 2xdaily 20	U202_5	during	11.3084
U202	BRMPS 2xdaily 20	U202_6	during	10.9822
U202	BRMPS 2xdaily 20	U202_7	during	10.4909
U202	BRMPS 2xdaily 20	U202_8	during	14.821
U445	BRMPS 2xdaily 40	U445_1	before	NA
U445	BRMPS 2xdaily 40	U445_2	before	NA
U445	BRMPS 2xdaily 40	U445_3	before	NA
U445	BRMPS 2xdaily 40	U445_4	before	NA
U445	BRMPS 2xdaily 40	U445_5	during	NA
U445	BRMPS 2xdaily 40	U445_6	during	NA
U445	BRMPS 2xdaily 40	U445_7	during	NA
U445	BRMPS 2xdaily 40	U445_8	during	NA
U446	BRMPS 2xdaily 40	U446_1	before	NA
U446	BRMPS 2xdaily 40	U446_2	before	NA
U446	BRMPS 2xdaily 40	U446_3	before	NA
U446	BRMPS 2xdaily 40	U446_4	before	NA
U446	BRMPS 2xdaily 40	U446_5	during	NA
U446	BRMPS 2xdaily 40	U446_6	during	NA
U446	BRMPS 2xdaily 40	U446_7	during	NA
U446	BRMPS 2xdaily 40	U446_8	during	NA
U448	BRMPS 2xdaily 40	U448_1	before	NA
U448	BRMPS 2xdaily 40	U448_2	before	NA
U448	BRMPS 2xdaily 40	U448_3	before	NA
U448	BRMPS 2xdaily 40	U448_4	before	NA
U448	BRMPS 2xdaily 40	U448_5	during	NA
U448	BRMPS 2xdaily 40	U448_6	during	NA
U448	BRMPS 2xdaily 40	U448_7	during	NA
U448	BRMPS 2xdaily 40	U448_8	during	NA
U449	BRMPS 2xdaily 40	U449_1	before	NA
U449	BRMPS 2xdaily 40	U449_2	before	NA
U449	BRMPS 2xdaily 40	U449_3	before	NA
U449	BRMPS 2xdaily 40	U449_4	before	NA
U449	BRMPS 2xdaily 40	U449_5	during	NA
U449	BRMPS 2xdaily 40	U449_6	during	NA
U449	BRMPS 2xdaily 40	U449_7	during	NA
U449	BRMPS 2xdaily 40	U449_8	during	NA
U450	BRMPS 2xdaily 40	U450_1	before	NA
U450	BRMPS 2xdaily 40	U450_2	before	NA
U450	BRMPS 2xdaily 40	U450_3	before	NA
U450	BRMPS 2xdaily 40	U450_4	before	NA
U450	BRMPS 2xdaily 40	U450_5	during	NA
U450	BRMPS 2xdaily 40	U450_6	during	NA
U450	BRMPS 2xdaily 40	U450_7	during	NA
U450	BRMPS 2xdaily 40	U450_8	during	NA
U453	BRMPS 2xdaily 40	U453_1	before	NA
U453	BRMPS 2xdaily 40	U453_2	before	NA
U453	BRMPS 2xdaily 40	U453_3	before	NA
U453	BRMPS 2xdaily 40	U453_4	before	NA
U453	BRMPS 2xdaily 40	U453_5	during	NA
U453	BRMPS 2xdaily 40	U453_6	during	NA
U453	BRMPS 2xdaily 40	U453_7	during	NA
U453	BRMPS 2xdaily 40	U453_8	during	NA
U455	BRMPS 2xdaily 40	U455_1	before	NA
U455	BRMPS 2xdaily 40	U455_2	before	NA
U455	BRMPS 2xdaily 40	U455_3	before	NA
U455	BRMPS 2xdaily 40	U455_4	before	NA
U455	BRMPS 2xdaily 40	U455_5	during	NA
U455	BRMPS 2xdaily 40	U455_6	during	NA
U455	BRMPS 2xdaily 40	U455_7	during	NA
U455	BRMPS 2xdaily 40	U455_8	during	NA
U458	BRMPS 2xdaily 40	U458_1	before	NA
U458	BRMPS 2xdaily 40	U458_2	before	NA
U458	BRMPS 2xdaily 40	U458_3	before	NA
U458	BRMPS 2xdaily 40	U458_4	before	NA
U458	BRMPS 2xdaily 40	U458_5	during	NA
U458	BRMPS 2xdaily 40	U458_6	during	NA
U458	BRMPS 2xdaily 40	U458_7	during	NA
U458	BRMPS 2xdaily 40	U458_8	during	NA
U460	BRMPS 2xdaily 40	U460_1	before	NA
U460	BRMPS 2xdaily 40	U460_2	before	NA
U460	BRMPS 2xdaily 40	U460_3	before	NA
U460	BRMPS 2xdaily 40	U460_4	before	NA
U460	BRMPS 2xdaily 40	U460_5	during	NA
U460	BRMPS 2xdaily 40	U460_6	during	NA
U460	BRMPS 2xdaily 40	U460_7	during	NA
U460	BRMPS 2xdaily 40	U460_8	during	NA
U461	BRMPS 2xdaily 40	U461_1	before	NA
U461	BRMPS 2xdaily 40	U461_2	before	NA
U461	BRMPS 2xdaily 40	U461_3	before	NA
U461	BRMPS 2xdaily 40	U461_4	before	NA
U461	BRMPS 2xdaily 40	U461_5	during	NA
U461	BRMPS 2xdaily 40	U461_6	during	NA
U461	BRMPS 2xdaily 40	U461_7	during	NA
U461	BRMPS 2xdaily 40	U461_8	during	NA
U462	BRMPS 2xdaily 40	U462_1	before	NA
U462	BRMPS 2xdaily 40	U462_2	before	NA
U462	BRMPS 2xdaily 40	U462_3	before	NA
U462	BRMPS 2xdaily 40	U462_4	before	NA
U462	BRMPS 2xdaily 40	U462_5	during	NA
U462	BRMPS 2xdaily 40	U462_6	during	NA
U462	BRMPS 2xdaily 40	U462_7	during	NA
U462	BRMPS 2xdaily 40	U462_8	during	NA
U464	BRMPS 2xdaily 40	U464_1	before	NA
U464	BRMPS 2xdaily 40	U464_2	before	NA
U464	BRMPS 2xdaily 40	U464_3	before	NA
U464	BRMPS 2xdaily 40	U464_4	before	NA
U464	BRMPS 2xdaily 40	U464_5	during	NA
U464	BRMPS 2xdaily 40	U464_6	during	NA
U464	BRMPS 2xdaily 40	U464_7	during	NA
U464	BRMPS 2xdaily 40	U464_8	during	NA
U465	BRMPS 2xdaily 40	U465_1	before	NA
U465	BRMPS 2xdaily 40	U465_2	before	NA
U465	BRMPS 2xdaily 40	U465_3	before	NA
U465	BRMPS 2xdaily 40	U465_4	before	NA
U465	BRMPS 2xdaily 40	U465_5	during	NA
U465	BRMPS 2xdaily 40	U465_6	during	NA
U465	BRMPS 2xdaily 40	U465_7	during	NA
U465	BRMPS 2xdaily 40	U465_8	during	NA
U467	BRMPS 2xdaily 40	U467_1	before	NA
U467	BRMPS 2xdaily 40	U467_2	before	NA
U467	BRMPS 2xdaily 40	U467_3	before	NA
U467	BRMPS 2xdaily 40	U467_4	before	NA
U467	BRMPS 2xdaily 40	U467_5	during	NA
U467	BRMPS 2xdaily 40	U467_6	during	NA
U467	BRMPS 2xdaily 40	U467_7	during	NA
U467	BRMPS 2xdaily 40	U467_8	during	NA
U468	BRMPS 2xdaily 40	U468_1	before	NA
U468	BRMPS 2xdaily 40	U468_2	before	NA
U468	BRMPS 2xdaily 40	U468_5	during	NA
U468	BRMPS 2xdaily 40	U468_6	during	NA
U468	BRMPS 2xdaily 40	U468_7	during	NA
U468	BRMPS 2xdaily 40	U468_8	during	NA
U469	BRMPS 2xdaily 40	U469_1	before	NA
U469	BRMPS 2xdaily 40	U469_2	before	NA
U469	BRMPS 2xdaily 40	U469_3	before	NA
U469	BRMPS 2xdaily 40	U469_4	before	NA
U469	BRMPS 2xdaily 40	U469_5	during	NA
U469	BRMPS 2xdaily 40	U469_6	during	NA
U469	BRMPS 2xdaily 40	U469_7	during	NA
U469	BRMPS 2xdaily 40	U469_8	during	NA
U470	BRMPS 2xdaily 40	U470_1	before	NA
U470	BRMPS 2xdaily 40	U470_2	before	NA
U470	BRMPS 2xdaily 40	U470_3	before	NA
U470	BRMPS 2xdaily 40	U470_4	before	NA
U470	BRMPS 2xdaily 40	U470_5	during	NA
U470	BRMPS 2xdaily 40	U470_6	during	NA
U470	BRMPS 2xdaily 40	U470_7	during	NA
U470	BRMPS 2xdaily 40	U470_8	during	NA
U472	BRMPS 2xdaily 40	U472_1	before	NA
U472	BRMPS 2xdaily 40	U472_2	before	NA
U472	BRMPS 2xdaily 40	U472_3	before	NA
U472	BRMPS 2xdaily 40	U472_4	before	NA
U472	BRMPS 2xdaily 40	U472_5	during	NA
U472	BRMPS 2xdaily 40	U472_6	during	NA
U472	BRMPS 2xdaily 40	U472_7	during	NA
U472	BRMPS 2xdaily 40	U472_8	during	NA
U474	BRMPS 2xdaily 40	U474_1	before	NA
U474	BRMPS 2xdaily 40	U474_2	before	NA
U474	BRMPS 2xdaily 40	U474_3	before	NA
U474	BRMPS 2xdaily 40	U474_4	before	NA
U474	BRMPS 2xdaily 40	U474_5	during	NA
U474	BRMPS 2xdaily 40	U474_6	during	NA
U474	BRMPS 2xdaily 40	U474_7	during	NA
U474	BRMPS 2xdaily 40	U474_8	during	NA
U475	BRMPS 2xdaily 40	U475_1	before	NA
U475	BRMPS 2xdaily 40	U475_2	before	NA
U475	BRMPS 2xdaily 40	U475_3	before	NA
U475	BRMPS 2xdaily 40	U475_4	before	NA
U475	BRMPS 2xdaily 40	U475_5	during	NA
U475	BRMPS 2xdaily 40	U475_6	during	NA
U475	BRMPS 2xdaily 40	U475_7	during	NA
U475	BRMPS 2xdaily 40	U475_8	during	NA
U478	BRMPS 2xdaily 40	U478_1	before	NA
U478	BRMPS 2xdaily 40	U478_2	before	NA
U478	BRMPS 2xdaily 40	U478_3	before	NA
U478	BRMPS 2xdaily 40	U478_4	before	NA
U478	BRMPS 2xdaily 40	U478_5	during	NA
U478	BRMPS 2xdaily 40	U478_6	during	NA
U478	BRMPS 2xdaily 40	U478_7	during	NA
U478	BRMPS 2xdaily 40	U478_8	during	NA
U480	BRMPS 2xdaily 40	U480_1	before	NA
U480	BRMPS 2xdaily 40	U480_2	before	NA
U480	BRMPS 2xdaily 40	U480_3	before	NA
U480	BRMPS 2xdaily 40	U480_4	before	NA
U480	BRMPS 2xdaily 40	U480_5	during	NA
U480	BRMPS 2xdaily 40	U480_6	during	NA
U480	BRMPS 2xdaily 40	U480_7	during	NA
U480	BRMPS 2xdaily 40	U480_8	during	NA
U481	BRMPS 2xdaily 40	U481_1	before	NA
U481	BRMPS 2xdaily 40	U481_2	before	NA
U481	BRMPS 2xdaily 40	U481_3	before	NA
U481	BRMPS 2xdaily 40	U481_4	before	NA
U481	BRMPS 2xdaily 40	U481_5	during	NA
U481	BRMPS 2xdaily 40	U481_6	during	NA
U481	BRMPS 2xdaily 40	U481_7	during	NA
U481	BRMPS 2xdaily 40	U481_8	during	NA
U483	BRMPS 2xdaily 40	U483_1	before	NA
U483	BRMPS 2xdaily 40	U483_2	before	NA
U483	BRMPS 2xdaily 40	U483_3	before	NA
U483	BRMPS 2xdaily 40	U483_4	before	NA
U483	BRMPS 2xdaily 40	U483_5	during	NA
U483	BRMPS 2xdaily 40	U483_6	during	NA
U483	BRMPS 2xdaily 40	U483_7	during	NA
U483	BRMPS 2xdaily 40	U483_8	during	NA
U484	BRMPS 2xdaily 40	U484_1	before	NA
U484	BRMPS 2xdaily 40	U484_2	before	NA
U484	BRMPS 2xdaily 40	U484_3	before	NA
U484	BRMPS 2xdaily 40	U484_4	before	NA
U484	BRMPS 2xdaily 40	U484_5	during	NA
U484	BRMPS 2xdaily 40	U484_6	during	NA
U484	BRMPS 2xdaily 40	U484_7	during	NA
U484	BRMPS 2xdaily 40	U484_8	during	NA
U486	BRMPS 2xdaily 40	U486_1	before	NA
U486	BRMPS 2xdaily 40	U486_2	before	NA
U486	BRMPS 2xdaily 40	U486_3	before	NA
U486	BRMPS 2xdaily 40	U486_4	before	NA
U486	BRMPS 2xdaily 40	U486_5	during	NA
U486	BRMPS 2xdaily 40	U486_6	during	NA
U486	BRMPS 2xdaily 40	U486_7	during	NA
U486	BRMPS 2xdaily 40	U486_8	during	NA
U487	BRMPS 2xdaily 40	U487_1	before	NA
U487	BRMPS 2xdaily 40	U487_2	before	NA
U487	BRMPS 2xdaily 40	U487_3	before	NA
U487	BRMPS 2xdaily 40	U487_4	before	NA
U487	BRMPS 2xdaily 40	U487_5	during	NA
U487	BRMPS 2xdaily 40	U487_6	during	NA
U487	BRMPS 2xdaily 40	U487_7	during	NA
U487	BRMPS 2xdaily 40	U487_8	during	NA
U488	BRMPS 2xdaily 40	U488_1	before	NA
U488	BRMPS 2xdaily 40	U488_2	before	NA
U488	BRMPS 2xdaily 40	U488_3	before	NA
U488	BRMPS 2xdaily 40	U488_4	before	NA
U488	BRMPS 2xdaily 40	U488_5	during	NA
U488	BRMPS 2xdaily 40	U488_6	during	NA
U488	BRMPS 2xdaily 40	U488_7	during	NA
U488	BRMPS 2xdaily 40	U488_8	during	NA
U489	BRMPS 2xdaily 40	U489_1	before	NA
U489	BRMPS 2xdaily 40	U489_2	before	NA
U489	BRMPS 2xdaily 40	U489_3	before	NA
U489	BRMPS 2xdaily 40	U489_4	before	NA
U489	BRMPS 2xdaily 40	U489_5	during	NA
U489	BRMPS 2xdaily 40	U489_6	during	NA
U489	BRMPS 2xdaily 40	U489_7	during	NA
U489	BRMPS 2xdaily 40	U489_8	during	NA
U500	BRMPS 2xdaily 20	U500_1	before	12.0766
U500	BRMPS 2xdaily 20	U500_2	before	8.64892
U500	BRMPS 2xdaily 20	U500_3	before	NA
U500	BRMPS 2xdaily 20	U500_4	during	2.95136
U500	BRMPS 2xdaily 20	U500_5	during	3.38626
U500	BRMPS 2xdaily 20	U500_6	during	NA
U501	BRMPS 2xdaily 20	U501_1	before	10.9996
U501	BRMPS 2xdaily 20	U501_2	before	10.7867
U501	BRMPS 2xdaily 20	U501_3	before	9.42652
U501	BRMPS 2xdaily 20	U501_4	during	6.49721
U501	BRMPS 2xdaily 20	U501_5	during	8.23058
U501	BRMPS 2xdaily 20	U501_6	during	15.8222
U507	BRMPS 2xdaily 20	U507_1	before	21.2997
U507	BRMPS 2xdaily 20	U507_2	before	14.071
U507	BRMPS 2xdaily 20	U507_3	before	NA
U507	BRMPS 2xdaily 20	U507_4	during	26.5342
U507	BRMPS 2xdaily 20	U507_5	during	NA
U507	BRMPS 2xdaily 20	U507_6	during	16.1933
U510	BRMPS 2xdaily 20	U510_1	before	5.70144
U510	BRMPS 2xdaily 20	U510_2	before	10.561
U510	BRMPS 2xdaily 20	U510_3	before	11.0853
U510	BRMPS 2xdaily 20	U510_4	during	14.6722
U510	BRMPS 2xdaily 20	U510_5	during	19.664
U510	BRMPS 2xdaily 20	U510_6	during	22.8183
U511	BRMPS 2xdaily 20	U511_1	before	13.0339
U511	BRMPS 2xdaily 20	U511_2	before	8.78103
U511	BRMPS 2xdaily 20	U511_3	before	NA
U511	BRMPS 2xdaily 20	U511_4	during	9.77344
U511	BRMPS 2xdaily 20	U511_5	during	NA
U511	BRMPS 2xdaily 20	U511_6	during	10.7369
U516	BRMPS 2xdaily 20	U516_1	before	10.4601
U516	BRMPS 2xdaily 20	U516_2	before	15.0072
U516	BRMPS 2xdaily 20	U516_3	before	25.4217
U516	BRMPS 2xdaily 20	U516_4	during	5.62454
U516	BRMPS 2xdaily 20	U516_5	during	4.47309
U516	BRMPS 2xdaily 20	U516_6	during	19.5388
U517	BRMPS 2xdaily 20	U517_1	before	11.0686
U517	BRMPS 2xdaily 20	U517_2	before	2.67464
U517	BRMPS 2xdaily 20	U517_3	before	10.2588
U517	BRMPS 2xdaily 20	U517_4	during	12.0565
U517	BRMPS 2xdaily 20	U517_5	during	12.401
U517	BRMPS 2xdaily 20	U517_6	during	17.6215
U518	BRMPS 2xdaily 20	U518_1	before	15.1621
U518	BRMPS 2xdaily 20	U518_2	before	31.7569
U518	BRMPS 2xdaily 20	U518_3	before	14.3346
U518	BRMPS 2xdaily 20	U518_4	during	20.7772
U518	BRMPS 2xdaily 20	U518_5	during	NA
U518	BRMPS 2xdaily 20	U518_6	during	15.1414
U519	BRMPS 2xdaily 20	U519_1	before	9.33025
U519	BRMPS 2xdaily 20	U519_2	before	6.97701
U519	BRMPS 2xdaily 20	U519_3	before	12.1139
U519	BRMPS 2xdaily 20	U519_4	during	8.82378
U519	BRMPS 2xdaily 20	U519_5	during	14.2499
U519	BRMPS 2xdaily 20	U519_6	during	19.8079
U520	BRMPS 2xdaily 20	U520_1	before	7.13451
U520	BRMPS 2xdaily 20	U520_2	before	4.45176
U520	BRMPS 2xdaily 20	U520_3	before	8.96557
U520	BRMPS 2xdaily 20	U520_4	during	4.0836
U520	BRMPS 2xdaily 20	U520_5	during	6.92159
U520	BRMPS 2xdaily 20	U520_6	during	5.2204
U521	BRMPS 2xdaily 20	U521_1	before	6.7399
U521	BRMPS 2xdaily 20	U521_2	before	5.15773
U521	BRMPS 2xdaily 20	U521_3	before	3.14635
U521	BRMPS 2xdaily 20	U521_4	during	9.25294
U521	BRMPS 2xdaily 20	U521_5	during	14.1282
U521	BRMPS 2xdaily 20	U521_6	during	8.14388
U523	BRMPS 2xdaily 20	U523_1	before	16.8635
U523	BRMPS 2xdaily 20	U523_2	before	15.3637
U523	BRMPS 2xdaily 20	U523_3	before	51.2711
U523	BRMPS 2xdaily 20	U523_4	during	12.7028
U523	BRMPS 2xdaily 20	U523_5	during	17.6803
U523	BRMPS 2xdaily 20	U523_6	during	22.3325
U524	BRMPS 2xdaily 20	U524_1	before	28.9547
U524	BRMPS 2xdaily 20	U524_2	before	13.5321
U524	BRMPS 2xdaily 20	U524_3	before	13.6301
U524	BRMPS 2xdaily 20	U524_4	during	18.3002
U524	BRMPS 2xdaily 20	U524_5	during	5.06718
U524	BRMPS 2xdaily 20	U524_6	during	12.2079
U525	BRMPS 2xdaily 20	U525_1	before	2.46695
U525	BRMPS 2xdaily 20	U525_2	before	2.11663
U525	BRMPS 2xdaily 20	U525_3	before	NA
U525	BRMPS 2xdaily 20	U525_4	during	3.00775
U525	BRMPS 2xdaily 20	U525_5	during	5.92554
U525	BRMPS 2xdaily 20	U525_6	during	11.9376
U526	BRMPS 2xdaily 20	U526_1	before	19.2944
U526	BRMPS 2xdaily 20	U526_2	before	22.5541
U526	BRMPS 2xdaily 20	U526_3	before	13.2435
U526	BRMPS 2xdaily 20	U526_4	during	8.92508
U526	BRMPS 2xdaily 20	U526_5	during	10.4915
U526	BRMPS 2xdaily 20	U526_6	during	17.3671
U529	BRMPS 2xdaily 20	U529_1	before	9.84509
U529	BRMPS 2xdaily 20	U529_2	before	5.56268
U529	BRMPS 2xdaily 20	U529_3	before	NA
U529	BRMPS 2xdaily 20	U529_4	during	27.7549
U529	BRMPS 2xdaily 20	U529_5	during	14.8432
U529	BRMPS 2xdaily 20	U529_6	during	8.73437
U530	BRMPS 2xdaily 20	U530_1	before	15.4866
U530	BRMPS 2xdaily 20	U530_2	before	NA
U530	BRMPS 2xdaily 20	U530_3	before	28.0866
U530	BRMPS 2xdaily 20	U530_4	during	16.6235
U530	BRMPS 2xdaily 20	U530_5	during	16.7174
U532	BRMPS 2xdaily 20	U532_1	before	8.11502
U532	BRMPS 2xdaily 20	U532_2	before	12.5664
U532	BRMPS 2xdaily 20	U532_3	before	9.36595
U532	BRMPS 2xdaily 20	U532_4	during	15.9674
U532	BRMPS 2xdaily 20	U532_5	during	9.25296
U532	BRMPS 2xdaily 20	U532_6	during	15.947
U535	BRMPS 2xdaily 20	U535_1	before	25.4785
U535	BRMPS 2xdaily 20	U535_2	before	12.5246
U535	BRMPS 2xdaily 20	U535_3	before	16.0574
U535	BRMPS 2xdaily 20	U535_4	during	22.4531
U535	BRMPS 2xdaily 20	U535_5	during	22.4065
U535	BRMPS 2xdaily 20	U535_6	during	12.602
U536	BRMPS 2xdaily 20	U536_1	before	10.8297
U536	BRMPS 2xdaily 20	U536_2	before	10.5166
U536	BRMPS 2xdaily 20	U536_3	before	NA
U536	BRMPS 2xdaily 20	U536_4	during	6.56394
U536	BRMPS 2xdaily 20	U536_5	during	18.7061
U536	BRMPS 2xdaily 20	U536_6	during	NA
U541	BRMPS 2xdaily 20	U541_1	before	4.46104
U541	BRMPS 2xdaily 20	U541_2	before	20.0792
U541	BRMPS 2xdaily 20	U541_3	before	8.81243
U541	BRMPS 2xdaily 20	U541_4	during	8.23775
U541	BRMPS 2xdaily 20	U541_5	during	25.2008
U541	BRMPS 2xdaily 20	U541_6	during	3.6254
U542	BRMPS 2xdaily 20	U542_1	before	26.9953
U542	BRMPS 2xdaily 20	U542_2	before	6.68164
U542	BRMPS 2xdaily 20	U542_3	before	11.3435
U542	BRMPS 2xdaily 20	U542_4	during	10.5476
U542	BRMPS 2xdaily 20	U542_5	during	12.6111
U542	BRMPS 2xdaily 20	U542_6	during	6.92701
U543	BRMPS 2xdaily 20	U543_1	before	9.60206
U543	BRMPS 2xdaily 20	U543_2	before	8.14853
U543	BRMPS 2xdaily 20	U543_3	before	9.89283
U543	BRMPS 2xdaily 20	U543_4	during	16.1412
U543	BRMPS 2xdaily 20	U543_5	during	4.34578
U543	BRMPS 2xdaily 20	U543_6	during	5.41067
U545	BRMPS 2xdaily 20	U545_1	before	51.4896
U545	BRMPS 2xdaily 20	U545_2	before	20.6254
U545	BRMPS 2xdaily 20	U545_3	before	15.5821
U545	BRMPS 2xdaily 20	U545_4	during	21.2386
U545	BRMPS 2xdaily 20	U545_5	during	10.1989
U545	BRMPS 2xdaily 20	U545_6	during	8.23197
U546	BRMPS 2xdaily 20	U546_1	before	10.0822
U546	BRMPS 2xdaily 20	U546_2	before	14.9821
U546	BRMPS 2xdaily 20	U546_3	before	5.95292
U546	BRMPS 2xdaily 20	U546_4	during	15.6317
U546	BRMPS 2xdaily 20	U546_5	during	18.5328
U546	BRMPS 2xdaily 20	U546_6	during	17.1074
U574	BRMPS 2xdaily 20	U574_1	before	NA
U574	BRMPS 2xdaily 20	U574_2	before	8.09972
U574	BRMPS 2xdaily 20	U574_3	before	14.963
U574	BRMPS 2xdaily 20	U574_4	during	10.5258
U574	BRMPS 2xdaily 20	U574_5	during	8.44015
U574	BRMPS 2xdaily 20	U574_6	during	18.1169
U581	BRMPS 2xdaily 20	U581_1	before	7.61448
U581	BRMPS 2xdaily 20	U581_2	before	10.0993
U581	BRMPS 2xdaily 20	U581_3	before	9.23912
U581	BRMPS 2xdaily 20	U581_4	during	8.41083
U581	BRMPS 2xdaily 20	U581_5	during	17.7585
U581	BRMPS 2xdaily 20	U581_6	during	13.5965
U602	BRMPS 1xdaily 40	U602_1	before	47.4687
U602	BRMPS 1xdaily 40	U602_2	before	32.4159
U602	BRMPS 1xdaily 40	U602_3	before	63.9751
U602	BRMPS 1xdaily 40	U602_4	during	40.2374
U602	BRMPS 1xdaily 40	U602_5	during	17.8493
U602	BRMPS 1xdaily 40	U602_6	during	22.7064
U603	BRMPS 1xdaily 40	U603_1	before	11.6951
U603	BRMPS 1xdaily 40	U603_2	before	17.9818
U603	BRMPS 1xdaily 40	U603_3	before	15.4334
U603	BRMPS 1xdaily 40	U603_4	during	12.1053
U603	BRMPS 1xdaily 40	U603_5	during	12.8144
U603	BRMPS 1xdaily 40	U603_6	during	28.4316
U605	BRMPS 1xdaily 40	U605_1	before	4.61344
U605	BRMPS 1xdaily 40	U605_2	before	17.1148
U605	BRMPS 1xdaily 40	U605_3	before	NA
U605	BRMPS 1xdaily 40	U605_4	during	22.8655
U605	BRMPS 1xdaily 40	U605_5	during	8.10814
U605	BRMPS 1xdaily 40	U605_6	during	10.7177
U606	BRMPS 1xdaily 40	U606_1	before	9.70363
U606	BRMPS 1xdaily 40	U606_2	before	12.6593
U606	BRMPS 1xdaily 40	U606_3	before	5.92526
U606	BRMPS 1xdaily 40	U606_4	during	22.5896
U606	BRMPS 1xdaily 40	U606_5	during	7.98442
U606	BRMPS 1xdaily 40	U606_6	during	7.25649
U607	BRMPS 1xdaily 40	U607_1	before	13.2414
U607	BRMPS 1xdaily 40	U607_2	before	12.1599
U607	BRMPS 1xdaily 40	U607_3	before	2.98266
U607	BRMPS 1xdaily 40	U607_4	during	7.23266
U607	BRMPS 1xdaily 40	U607_5	during	5.94443
U607	BRMPS 1xdaily 40	U607_6	during	8.31362
U608	BRMPS 1xdaily 40	U608_1	before	13.9804
U608	BRMPS 1xdaily 40	U608_2	before	14.0939
U608	BRMPS 1xdaily 40	U608_3	before	10.1118
U608	BRMPS 1xdaily 40	U608_4	during	4.64635
U608	BRMPS 1xdaily 40	U608_5	during	8.96125
U608	BRMPS 1xdaily 40	U608_6	during	6.69637
U610	BRMPS 1xdaily 40	U610_1	before	16.4437
U610	BRMPS 1xdaily 40	U610_2	before	3.37426
U610	BRMPS 1xdaily 40	U610_3	before	NA
U610	BRMPS 1xdaily 40	U610_4	during	11.942
U610	BRMPS 1xdaily 40	U610_5	during	10.0405
U610	BRMPS 1xdaily 40	U610_6	during	17.5017
U611	BRMPS 1xdaily 40	U611_1	before	11.7423
U611	BRMPS 1xdaily 40	U611_2	before	9.46428
U611	BRMPS 1xdaily 40	U611_3	before	NA
U611	BRMPS 1xdaily 40	U611_4	during	9.70445
U611	BRMPS 1xdaily 40	U611_5	during	15.5511
U612	BRMPS 1xdaily 40	U612_1	before	22.6305
U612	BRMPS 1xdaily 40	U612_2	before	31.8728
U612	BRMPS 1xdaily 40	U612_3	before	15.3439
U612	BRMPS 1xdaily 40	U612_4	during	14.8854
U612	BRMPS 1xdaily 40	U612_5	during	19.8236
U612	BRMPS 1xdaily 40	U612_6	during	23.7387
U613	BRMPS 1xdaily 40	U613_1	before	12.0507
U613	BRMPS 1xdaily 40	U613_2	before	9.91046
U613	BRMPS 1xdaily 40	U613_3	before	15.2759
U613	BRMPS 1xdaily 40	U613_4	during	11.1051
U613	BRMPS 1xdaily 40	U613_5	during	NA
U615	BRMPS 1xdaily 40	U615_1	before	8.11249
U615	BRMPS 1xdaily 40	U615_2	before	5.86984
U615	BRMPS 1xdaily 40	U615_3	before	23.9475
U619	BRMPS 1xdaily 40	U619_1	before	12.1025
U619	BRMPS 1xdaily 40	U619_2	before	5.53587
U619	BRMPS 1xdaily 40	U619_3	before	10.3015
U619	BRMPS 1xdaily 40	U619_4	during	12.783
U619	BRMPS 1xdaily 40	U619_5	during	25.8584
U619	BRMPS 1xdaily 40	U619_6	during	12.1534
U621	BRMPS 1xdaily 40	U621_1	before	28.9622
U621	BRMPS 1xdaily 40	U621_2	before	17.7474
U621	BRMPS 1xdaily 40	U621_3	before	16.0653
U621	BRMPS 1xdaily 40	U621_4	during	22.0961
U621	BRMPS 1xdaily 40	U621_5	during	10.0558
U621	BRMPS 1xdaily 40	U621_6	during	12.4588
U623	BRMPS 1xdaily 40	U623_1	before	NA
U623	BRMPS 1xdaily 40	U623_2	before	15.7685
U623	BRMPS 1xdaily 40	U623_3	before	11.0793
U623	BRMPS 1xdaily 40	U623_4	during	7.51088
U623	BRMPS 1xdaily 40	U623_5	during	7.66187
U623	BRMPS 1xdaily 40	U623_6	during	2.54008
U624	BRMPS 1xdaily 40	U624_1	before	NA
U624	BRMPS 1xdaily 40	U624_2	before	11.4112
U624	BRMPS 1xdaily 40	U624_3	before	12.0328
U624	BRMPS 1xdaily 40	U624_4	during	5.93478
U624	BRMPS 1xdaily 40	U624_5	during	14.9967
U625	BRMPS 1xdaily 40	U625_1	before	NA
U625	BRMPS 1xdaily 40	U625_2	before	9.23924
U625	BRMPS 1xdaily 40	U625_3	before	16.2491
U625	BRMPS 1xdaily 40	U625_4	during	17.5458
U625	BRMPS 1xdaily 40	U625_5	during	NA
U625	BRMPS 1xdaily 40	U625_6	during	NA
U626	BRMPS 1xdaily 40	U626_1	before	7.81307
U626	BRMPS 1xdaily 40	U626_2	before	10.5523
U626	BRMPS 1xdaily 40	U626_3	before	8.25099
U626	BRMPS 1xdaily 40	U626_4	during	22.5255
U626	BRMPS 1xdaily 40	U626_5	during	6.2763
U626	BRMPS 1xdaily 40	U626_6	during	8.77706
U628	BRMPS 1xdaily 40	U628_1	before	3.29181
U628	BRMPS 1xdaily 40	U628_2	before	4.57697
U628	BRMPS 1xdaily 40	U628_3	before	NA
U628	BRMPS 1xdaily 40	U628_4	during	2.05254
U628	BRMPS 1xdaily 40	U628_5	during	1.01035
U628	BRMPS 1xdaily 40	U628_6	during	2.08864
U629	BRMPS 1xdaily 40	U629_1	before	9.03345
U629	BRMPS 1xdaily 40	U629_2	before	1.99723
U629	BRMPS 1xdaily 40	U629_3	before	2.30946
U629	BRMPS 1xdaily 40	U629_4	during	13.8199
U629	BRMPS 1xdaily 40	U629_5	during	9.66534
U629	BRMPS 1xdaily 40	U629_6	during	4.48002
U630	BRMPS 1xdaily 40	U630_1	before	17.2365
U630	BRMPS 1xdaily 40	U630_2	before	11.5388
U630	BRMPS 1xdaily 40	U630_3	before	4.07866
U630	BRMPS 1xdaily 40	U630_4	during	16.7293
U630	BRMPS 1xdaily 40	U630_5	during	18.1188
U630	BRMPS 1xdaily 40	U630_6	during	21.9617
U633	BRMPS 1xdaily 40	U633_1	before	19.7065
U633	BRMPS 1xdaily 40	U633_2	before	28.0363
U633	BRMPS 1xdaily 40	U633_3	before	15.743
U633	BRMPS 1xdaily 40	U633_4	during	16.3612
U633	BRMPS 1xdaily 40	U633_5	during	22.634
U633	BRMPS 1xdaily 40	U633_6	during	35.1774
U635	BRMPS 1xdaily 40	U635_1	before	9.10416
U635	BRMPS 1xdaily 40	U635_2	before	27.1841
U635	BRMPS 1xdaily 40	U635_3	before	24.1703
U635	BRMPS 1xdaily 40	U635_4	during	14.4967
U635	BRMPS 1xdaily 40	U635_5	during	57.0164
U635	BRMPS 1xdaily 40	U635_6	during	67.3606
U636	BRMPS 1xdaily 40	U636_1	before	8.25625
U636	BRMPS 1xdaily 40	U636_2	before	7.83156
U636	BRMPS 1xdaily 40	U636_3	before	6.06954
U636	BRMPS 1xdaily 40	U636_4	during	14.0898
U636	BRMPS 1xdaily 40	U636_5	during	11.1844
U636	BRMPS 1xdaily 40	U636_6	during	10.0184
U638	BRMPS 1xdaily 40	U638_1	before	13.4456
U638	BRMPS 1xdaily 40	U638_2	before	16.7344
U638	BRMPS 1xdaily 40	U638_3	before	9.34649
U638	BRMPS 1xdaily 40	U638_4	during	12.4339
U638	BRMPS 1xdaily 40	U638_5	during	6.76484
U638	BRMPS 1xdaily 40	U638_6	during	10.5504
U642	BRMPS 1xdaily 40	U642_1	before	4.33578
U642	BRMPS 1xdaily 40	U642_2	before	NA
U642	BRMPS 1xdaily 40	U642_3	before	0.671389
U643	HiMaize+BRMPS 1xdaily 40	U643_1	before	10.9293
U643	HiMaize+BRMPS 1xdaily 40	U643_2	before	3.94423
U643	HiMaize+BRMPS 1xdaily 40	U643_3	before	8.2061
U643	HiMaize+BRMPS 1xdaily 40	U643_4	during	13.8804
U643	HiMaize+BRMPS 1xdaily 40	U643_5	during	14.5482
U643	HiMaize+BRMPS 1xdaily 40	U643_6	during	16.1906
U644	HiMaize+BRMPS 1xdaily 40	U644_1	before	7.90649
U644	HiMaize+BRMPS 1xdaily 40	U644_2	before	18.5258
U644	HiMaize+BRMPS 1xdaily 40	U644_3	before	6.79682
U644	HiMaize+BRMPS 1xdaily 40	U644_4	during	20.9539
U644	HiMaize+BRMPS 1xdaily 40	U644_5	during	20.8098
U644	HiMaize+BRMPS 1xdaily 40	U644_6	during	22.9912
U645	HiMaize+BRMPS 1xdaily 40	U645_1	before	13.1402
U645	HiMaize+BRMPS 1xdaily 40	U645_2	before	10.3074
U645	HiMaize+BRMPS 1xdaily 40	U645_3	before	24.7272
U645	HiMaize+BRMPS 1xdaily 40	U645_4	during	21.7713
U645	HiMaize+BRMPS 1xdaily 40	U645_5	during	19.2439
U645	HiMaize+BRMPS 1xdaily 40	U645_6	during	14.3072
U646	HiMaize+BRMPS 1xdaily 40	U646_1	before	19.9675
U646	HiMaize+BRMPS 1xdaily 40	U646_2	before	7.84144
U646	HiMaize+BRMPS 1xdaily 40	U646_3	before	12.8746
U646	HiMaize+BRMPS 1xdaily 40	U646_4	during	NA
U646	HiMaize+BRMPS 1xdaily 40	U646_5	during	9.56088
U646	HiMaize+BRMPS 1xdaily 40	U646_6	during	2.57232
U648	HiMaize+BRMPS 1xdaily 40	U648_1	before	20.0797
U648	HiMaize+BRMPS 1xdaily 40	U648_2	before	31.4451
U648	HiMaize+BRMPS 1xdaily 40	U648_3	before	12.7044
U648	HiMaize+BRMPS 1xdaily 40	U648_4	during	18.7257
U648	HiMaize+BRMPS 1xdaily 40	U648_5	during	32.356
U648	HiMaize+BRMPS 1xdaily 40	U648_6	during	21.1878
U649	HiMaize+BRMPS 1xdaily 40	U649_1	before	12.3544
U649	HiMaize+BRMPS 1xdaily 40	U649_3	before	39.8745
U649	HiMaize+BRMPS 1xdaily 40	U649_4	during	14.8964
U649	HiMaize+BRMPS 1xdaily 40	U649_5	during	NA
U649	HiMaize+BRMPS 1xdaily 40	U649_6	during	8.15473
U651	HiMaize+BRMPS 1xdaily 40	U651_1	before	16.8313
U651	HiMaize+BRMPS 1xdaily 40	U651_2	before	10.3715
U651	HiMaize+BRMPS 1xdaily 40	U651_3	before	6.56762
U651	HiMaize+BRMPS 1xdaily 40	U651_4	during	18.5827
U651	HiMaize+BRMPS 1xdaily 40	U651_5	during	30.6545
U651	HiMaize+BRMPS 1xdaily 40	U651_6	during	31.5547
U652	HiMaize+BRMPS 1xdaily 40	U652_1	before	4.05666
U652	HiMaize+BRMPS 1xdaily 40	U652_2	before	9.28541
U652	HiMaize+BRMPS 1xdaily 40	U652_3	before	6.58437
U652	HiMaize+BRMPS 1xdaily 40	U652_4	during	9.35905
U652	HiMaize+BRMPS 1xdaily 40	U652_5	during	11.513
U652	HiMaize+BRMPS 1xdaily 40	U652_6	during	6.98394
U656	HiMaize+BRMPS 1xdaily 40	U656_1	before	14.9498
U656	HiMaize+BRMPS 1xdaily 40	U656_2	before	15.8171
U656	HiMaize+BRMPS 1xdaily 40	U656_3	before	5.36869
U656	HiMaize+BRMPS 1xdaily 40	U656_4	during	26.5812
U656	HiMaize+BRMPS 1xdaily 40	U656_5	during	23.2469
U656	HiMaize+BRMPS 1xdaily 40	U656_6	during	25.0621
U658	HiMaize+BRMPS 1xdaily 40	U658_1	before	7.85442
U658	HiMaize+BRMPS 1xdaily 40	U658_2	before	27.7932
U658	HiMaize+BRMPS 1xdaily 40	U658_3	before	19.112
U658	HiMaize+BRMPS 1xdaily 40	U658_4	during	26.0564
U658	HiMaize+BRMPS 1xdaily 40	U658_5	during	23.595
U658	HiMaize+BRMPS 1xdaily 40	U658_6	during	14.1812
U661	HiMaize+BRMPS 1xdaily 40	U661_1	before	27.2011
U661	HiMaize+BRMPS 1xdaily 40	U661_2	before	9.37692
U661	HiMaize+BRMPS 1xdaily 40	U661_3	before	24.1231
U661	HiMaize+BRMPS 1xdaily 40	U661_4	during	23.3474
U661	HiMaize+BRMPS 1xdaily 40	U661_5	during	37.3975
U661	HiMaize+BRMPS 1xdaily 40	U661_6	during	18.1205
U664	HiMaize+BRMPS 1xdaily 40	U664_1	before	13.2179
U664	HiMaize+BRMPS 1xdaily 40	U664_2	before	26.3747
U664	HiMaize+BRMPS 1xdaily 40	U664_3	before	18.0983
U664	HiMaize+BRMPS 1xdaily 40	U664_4	during	31.1848
U664	HiMaize+BRMPS 1xdaily 40	U664_5	during	23.3922
U664	HiMaize+BRMPS 1xdaily 40	U664_6	during	9.72524
U666	HiMaize+BRMPS 1xdaily 40	U666_1	before	6.96991
U666	HiMaize+BRMPS 1xdaily 40	U666_2	before	11.3672
U666	HiMaize+BRMPS 1xdaily 40	U666_3	before	11.5695
U666	HiMaize+BRMPS 1xdaily 40	U666_4	during	21.3854
U666	HiMaize+BRMPS 1xdaily 40	U666_5	during	14.6758
U666	HiMaize+BRMPS 1xdaily 40	U666_6	during	6.65199
U669	HiMaize+BRMPS 1xdaily 40	U669_1	before	21.8762
U669	HiMaize+BRMPS 1xdaily 40	U669_2	before	11.8448
U669	HiMaize+BRMPS 1xdaily 40	U669_3	before	23.1566
U669	HiMaize+BRMPS 1xdaily 40	U669_4	during	19.2763
U669	HiMaize+BRMPS 1xdaily 40	U669_5	during	23.5525
U669	HiMaize+BRMPS 1xdaily 40	U669_6	during	20.3385
U671	HiMaize+BRMPS 1xdaily 40	U671_1	before	10.7428
U671	HiMaize+BRMPS 1xdaily 40	U671_2	before	3.39881
U671	HiMaize+BRMPS 1xdaily 40	U671_3	before	11.7261
U671	HiMaize+BRMPS 1xdaily 40	U671_4	during	15.3013
U671	HiMaize+BRMPS 1xdaily 40	U671_5	during	21.0456
U671	HiMaize+BRMPS 1xdaily 40	U671_6	during	6.26794
U674	HiMaize+BRMPS 1xdaily 40	U674_1	before	13.8445
U674	HiMaize+BRMPS 1xdaily 40	U674_2	before	19.802
U674	HiMaize+BRMPS 1xdaily 40	U674_3	before	20.0955
U674	HiMaize+BRMPS 1xdaily 40	U674_4	during	20.5254
U674	HiMaize+BRMPS 1xdaily 40	U674_5	during	17.765
U674	HiMaize+BRMPS 1xdaily 40	U674_6	during	24.9362
U678	HiMaize+BRMPS 1xdaily 40	U678_1	before	11.6017
U678	HiMaize+BRMPS 1xdaily 40	U678_2	before	NA
U678	HiMaize+BRMPS 1xdaily 40	U678_3	before	14.0916
U678	HiMaize+BRMPS 1xdaily 40	U678_4	during	11.3561
U678	HiMaize+BRMPS 1xdaily 40	U678_5	during	6.17568
U678	HiMaize+BRMPS 1xdaily 40	U678_6	during	26.348
U679	HiMaize+BRMPS 1xdaily 40	U679_1	before	5.77356
U679	HiMaize+BRMPS 1xdaily 40	U679_2	before	8.03396
U679	HiMaize+BRMPS 1xdaily 40	U679_3	before	9.31281
U679	HiMaize+BRMPS 1xdaily 40	U679_4	during	9.11336
U679	HiMaize+BRMPS 1xdaily 40	U679_5	during	6.64355
U679	HiMaize+BRMPS 1xdaily 40	U679_6	during	7.49976
U680	HiMaize+BRMPS 1xdaily 40	U680_1	before	11.1331
U680	HiMaize+BRMPS 1xdaily 40	U680_2	before	24.8978
U680	HiMaize+BRMPS 1xdaily 40	U680_3	before	35.1478
U680	HiMaize+BRMPS 1xdaily 40	U680_4	during	17.3433
U680	HiMaize+BRMPS 1xdaily 40	U680_5	during	22.3908
U680	HiMaize+BRMPS 1xdaily 40	U680_6	during	34.6259
U681	HiMaize+BRMPS 1xdaily 40	U681_1	before	2.33006
U681	HiMaize+BRMPS 1xdaily 40	U681_2	before	2.03447
U681	HiMaize+BRMPS 1xdaily 40	U681_3	before	0.820058
U681	HiMaize+BRMPS 1xdaily 40	U681_4	during	NA
U681	HiMaize+BRMPS 1xdaily 40	U681_5	during	0.978903
U681	HiMaize+BRMPS 1xdaily 40	U681_6	during	1.82594
U682	HiMaize+BRMPS 1xdaily 40	U682_1	before	9.01269
U682	HiMaize+BRMPS 1xdaily 40	U682_2	before	NA
U682	HiMaize+BRMPS 1xdaily 40	U682_3	before	NA
U682	HiMaize+BRMPS 1xdaily 40	U682_4	during	23.2999
U682	HiMaize+BRMPS 1xdaily 40	U682_5	during	27.3862
U682	HiMaize+BRMPS 1xdaily 40	U682_6	during	16.3356
U685	HiMaize+BRMPS 1xdaily 40	U685_1	before	4.66568
U685	HiMaize+BRMPS 1xdaily 40	U685_2	before	6.21779
U685	HiMaize+BRMPS 1xdaily 40	U685_3	before	4.60299
U685	HiMaize+BRMPS 1xdaily 40	U685_4	during	3.47564
U685	HiMaize+BRMPS 1xdaily 40	U685_5	during	11.3261
U685	HiMaize+BRMPS 1xdaily 40	U685_6	during	8.52422
U700	LODAAT 1xdaily 20	U700_1	before	5.43661
U700	LODAAT 1xdaily 20	U700_2	before	4.39836
U700	LODAAT 1xdaily 20	U700_3	before	2.69676
U700	LODAAT 1xdaily 20	U700_4	before	10.8447
U700	LODAAT 1xdaily 20	U700_5	during	11.2091
U700	LODAAT 1xdaily 20	U700_6	during	15.7679
U700	LODAAT 1xdaily 20	U700_7	during	13.0712
U700	LODAAT 1xdaily 20	U700_8	during	NA
U701	LODAAT 1xdaily 20	U701_1	before	4.71565
U701	LODAAT 1xdaily 20	U701_2	before	6.55943
U701	LODAAT 1xdaily 20	U701_3	before	7.97233
U701	LODAAT 1xdaily 20	U701_4	before	13.6191
U701	LODAAT 1xdaily 20	U701_5	during	7.12937
U701	LODAAT 1xdaily 20	U701_6	during	10.2198
U701	LODAAT 1xdaily 20	U701_7	during	6.17793
U701	LODAAT 1xdaily 20	U701_8	during	12.1858
U706	LODAAT 1xdaily 20	U706_1	before	10.768
U706	LODAAT 1xdaily 20	U706_2	before	NA
U706	LODAAT 1xdaily 20	U706_3	before	13.7836
U706	LODAAT 1xdaily 20	U706_4	before	8.24738
U706	LODAAT 1xdaily 20	U706_6	during	12.5903
U706	LODAAT 1xdaily 20	U706_7	during	17.7318
U707	LODAAT 1xdaily 20	U707_1	before	4.86819
U707	LODAAT 1xdaily 20	U707_2	before	14.6866
U707	LODAAT 1xdaily 20	U707_3	before	7.69649
U708	LODAAT 1xdaily 20	U708_1	before	9.14832
U708	LODAAT 1xdaily 20	U708_2	before	NA
U708	LODAAT 1xdaily 20	U708_3	before	4.98768
U708	LODAAT 1xdaily 20	U708_4	before	21.1338
U708	LODAAT 1xdaily 20	U708_5	during	4.60109
U708	LODAAT 1xdaily 20	U708_6	during	8.81678
U708	LODAAT 1xdaily 20	U708_7	during	5.3433
U708	LODAAT 1xdaily 20	U708_8	during	12.2574
U711	LODAAT 1xdaily 20	U711_1	before	30.4244
U711	LODAAT 1xdaily 20	U711_2	before	19.3403
U711	LODAAT 1xdaily 20	U711_3	before	12.1496
U711	LODAAT 1xdaily 20	U711_4	before	10.0322
U711	LODAAT 1xdaily 20	U711_5	during	18.53
U711	LODAAT 1xdaily 20	U711_6	during	17.1407
U711	LODAAT 1xdaily 20	U711_7	during	27.0696
U711	LODAAT 1xdaily 20	U711_8	during	NA
U712	LODAAT 1xdaily 20	U712_1	before	9.05961
U712	LODAAT 1xdaily 20	U712_2	before	3.56601
U712	LODAAT 1xdaily 20	U712_3	before	6.33872
U712	LODAAT 1xdaily 20	U712_4	before	12.9335
U712	LODAAT 1xdaily 20	U712_5	during	15.8695
U712	LODAAT 1xdaily 20	U712_6	during	8.84649
U712	LODAAT 1xdaily 20	U712_7	during	6.85643
U712	LODAAT 1xdaily 20	U712_8	during	NA
U713	LODAAT 1xdaily 20	U713_1	before	4.08771
U713	LODAAT 1xdaily 20	U713_2	before	4.46505
U713	LODAAT 1xdaily 20	U713_3	before	NA
U713	LODAAT 1xdaily 20	U713_5	during	NA
U713	LODAAT 1xdaily 20	U713_6	during	15.8023
U713	LODAAT 1xdaily 20	U713_7	during	13.69
U713	LODAAT 1xdaily 20	U713_8	during	20.3095
U715	LODAAT 1xdaily 20	U715_1	before	36.5155
U715	LODAAT 1xdaily 20	U715_2	before	19.9503
U715	LODAAT 1xdaily 20	U715_3	before	NA
U715	LODAAT 1xdaily 20	U715_4	before	17.2461
U715	LODAAT 1xdaily 20	U715_5	during	18.376
U715	LODAAT 1xdaily 20	U715_6	during	28.0154
U715	LODAAT 1xdaily 20	U715_7	during	20.4664
U715	LODAAT 1xdaily 20	U715_8	during	NA
U716	LODAAT 1xdaily 20	U716_1	before	5.41332
U716	LODAAT 1xdaily 20	U716_3	before	5.68029
U716	LODAAT 1xdaily 20	U716_5	during	4.82187
U716	LODAAT 1xdaily 20	U716_6	during	NA
U716	LODAAT 1xdaily 20	U716_7	during	3.8041
U716	LODAAT 1xdaily 20	U716_8	during	NA
U717	LODAAT 1xdaily 20	U717_1	before	9.52678
U717	LODAAT 1xdaily 20	U717_2	before	9.39976
U717	LODAAT 1xdaily 20	U717_3	before	29.7244
U717	LODAAT 1xdaily 20	U717_4	before	15.1993
U717	LODAAT 1xdaily 20	U717_5	during	5.39452
U717	LODAAT 1xdaily 20	U717_6	during	7.58741
U717	LODAAT 1xdaily 20	U717_7	during	15.4886
U717	LODAAT 1xdaily 20	U717_8	during	16.7995
U719	LODAAT 1xdaily 20	U719_1	before	11.6156
U719	LODAAT 1xdaily 20	U719_2	before	9.04029
U719	LODAAT 1xdaily 20	U719_3	before	5.24864
U719	LODAAT 1xdaily 20	U719_4	before	NA
U719	LODAAT 1xdaily 20	U719_5	during	14.1597
U719	LODAAT 1xdaily 20	U719_6	during	18.6784
U719	LODAAT 1xdaily 20	U719_7	during	9.51033
U719	LODAAT 1xdaily 20	U719_8	during	29.8401
U720	LODAAT 1xdaily 20	U720_1	before	13.4877
U720	LODAAT 1xdaily 20	U720_2	before	5.61313
U720	LODAAT 1xdaily 20	U720_3	before	5.9682
U720	LODAAT 1xdaily 20	U720_4	before	NA
U720	LODAAT 1xdaily 20	U720_5	during	14.9576
U720	LODAAT 1xdaily 20	U720_6	during	13.052
U720	LODAAT 1xdaily 20	U720_7	during	9.91955
U720	LODAAT 1xdaily 20	U720_8	during	7.4786
U721	LODAAT 1xdaily 20	U721_1	before	7.9695
U721	LODAAT 1xdaily 20	U721_2	before	12.4976
U721	LODAAT 1xdaily 20	U721_3	before	1.42118
U721	LODAAT 1xdaily 20	U721_4	before	15.6421
U721	LODAAT 1xdaily 20	U721_5	during	10.0462
U721	LODAAT 1xdaily 20	U721_6	during	19.1341
U721	LODAAT 1xdaily 20	U721_7	during	7.50717
U721	LODAAT 1xdaily 20	U721_8	during	3.54713
U723	LODAAT 1xdaily 20	U723_1	before	10.0529
U723	LODAAT 1xdaily 20	U723_2	before	13.8741
U723	LODAAT 1xdaily 20	U723_3	before	8.87803
U723	LODAAT 1xdaily 20	U723_4	before	12.7381
U723	LODAAT 1xdaily 20	U723_5	during	15.5026
U723	LODAAT 1xdaily 20	U723_6	during	18.1094
U723	LODAAT 1xdaily 20	U723_7	during	15.1299
U723	LODAAT 1xdaily 20	U723_8	during	NA
U724	BRMPS 1xdaily 40	U724_1	before	2.77989
U724	BRMPS 1xdaily 40	U724_2	before	1.57739
U724	BRMPS 1xdaily 40	U724_3	before	4.74253
U724	BRMPS 1xdaily 40	U724_4	before	3.02996
U724	BRMPS 1xdaily 40	U724_5	during	1.39227
U724	BRMPS 1xdaily 40	U724_6	during	6.01937
U724	BRMPS 1xdaily 40	U724_7	during	1.3541
U724	BRMPS 1xdaily 40	U724_8	during	2.24111
U725	BRMPS 1xdaily 40	U725_1	before	6.64723
U725	BRMPS 1xdaily 40	U725_2	before	6.77858
U725	BRMPS 1xdaily 40	U725_3	before	8.05938
U725	BRMPS 1xdaily 40	U725_4	before	7.64821
U725	BRMPS 1xdaily 40	U725_5	during	7.35032
U725	BRMPS 1xdaily 40	U725_6	during	6.69076
U725	BRMPS 1xdaily 40	U725_7	during	8.97464
U725	BRMPS 1xdaily 40	U725_8	during	11.0664
U726	BRMPS 1xdaily 40	U726_1	before	9.49605
U726	BRMPS 1xdaily 40	U726_2	before	10.7162
U726	BRMPS 1xdaily 40	U726_3	before	8.46234
U726	BRMPS 1xdaily 40	U726_4	before	9.59459
U726	BRMPS 1xdaily 40	U726_5	during	6.29855
U726	BRMPS 1xdaily 40	U726_6	during	17.2792
U726	BRMPS 1xdaily 40	U726_7	during	19.2136
U726	BRMPS 1xdaily 40	U726_8	during	6.32302
U727	BRMPS 1xdaily 40	U727_1	before	5.28675
U727	BRMPS 1xdaily 40	U727_2	before	NA
U727	BRMPS 1xdaily 40	U727_3	before	11.1025
U727	BRMPS 1xdaily 40	U727_4	before	3.44985
U727	BRMPS 1xdaily 40	U727_5	during	9.18162
U727	BRMPS 1xdaily 40	U727_6	during	10.7763
U727	BRMPS 1xdaily 40	U727_7	during	6.47009
U727	BRMPS 1xdaily 40	U727_8	during	NA
U728	BRMPS 1xdaily 40	U728_2	before	13.9204
U728	BRMPS 1xdaily 40	U728_3	before	11.8089
U728	BRMPS 1xdaily 40	U728_4	before	14.1932
U728	BRMPS 1xdaily 40	U728_5	during	4.94844
U728	BRMPS 1xdaily 40	U728_6	during	6.55723
U728	BRMPS 1xdaily 40	U728_7	during	9.09304
U728	BRMPS 1xdaily 40	U728_8	during	22.4882
U729	BRMPS 1xdaily 40	U729_1	before	12.1942
U729	BRMPS 1xdaily 40	U729_2	before	8.437
U729	BRMPS 1xdaily 40	U729_3	before	10.2016
U729	BRMPS 1xdaily 40	U729_4	before	7.72335
U729	BRMPS 1xdaily 40	U729_5	during	3.18043
U729	BRMPS 1xdaily 40	U729_6	during	13.4852
U729	BRMPS 1xdaily 40	U729_7	during	18.5815
U729	BRMPS 1xdaily 40	U729_8	during	10.7369
U730	BRMPS 1xdaily 40	U730_1	before	NA
U730	BRMPS 1xdaily 40	U730_2	before	23.3633
U730	BRMPS 1xdaily 40	U730_3	before	28.7148
U730	BRMPS 1xdaily 40	U730_4	before	33.6312
U730	BRMPS 1xdaily 40	U730_5	during	51.0894
U730	BRMPS 1xdaily 40	U730_6	during	21.1521
U730	BRMPS 1xdaily 40	U730_7	during	NA
U730	BRMPS 1xdaily 40	U730_8	during	18.4022
U734	BRMPS 1xdaily 40	U734_1	before	6.70603
U734	BRMPS 1xdaily 40	U734_2	before	14.4674
U734	BRMPS 1xdaily 40	U734_3	before	14.8902
U734	BRMPS 1xdaily 40	U734_4	before	18.2103
U734	BRMPS 1xdaily 40	U734_5	during	5.1773
U734	BRMPS 1xdaily 40	U734_6	during	4.77259
U734	BRMPS 1xdaily 40	U734_7	during	7.27153
U734	BRMPS 1xdaily 40	U734_8	during	10.6165
U738	BRMPS 1xdaily 40	U738_1	before	7.17628
U738	BRMPS 1xdaily 40	U738_2	before	10.9129
U738	BRMPS 1xdaily 40	U738_3	before	7.94701
U738	BRMPS 1xdaily 40	U738_4	before	13.2959
U738	BRMPS 1xdaily 40	U738_5	during	8.88229
U738	BRMPS 1xdaily 40	U738_6	during	8.80442
U738	BRMPS 1xdaily 40	U738_7	during	6.12481
U738	BRMPS 1xdaily 40	U738_8	during	2.30378
U739	BRMPS 1xdaily 40	U739_1	before	9.08523
U739	BRMPS 1xdaily 40	U739_2	before	17.0769
U739	BRMPS 1xdaily 40	U739_3	before	8.00264
U739	BRMPS 1xdaily 40	U739_4	before	18.2535
U739	BRMPS 1xdaily 40	U739_5	during	NA
U739	BRMPS 1xdaily 40	U739_6	during	18.2826
U739	BRMPS 1xdaily 40	U739_7	during	19.1133
U739	BRMPS 1xdaily 40	U739_8	during	NA
U740	BRMPS 1xdaily 40	U740_1	before	NA
U740	BRMPS 1xdaily 40	U740_2	before	NA
U740	BRMPS 1xdaily 40	U740_3	before	7.49962
U740	BRMPS 1xdaily 40	U740_4	before	10.6542
U740	BRMPS 1xdaily 40	U740_5	during	11.8835
U740	BRMPS 1xdaily 40	U740_6	during	29.2188
U740	BRMPS 1xdaily 40	U740_7	during	NA
U740	BRMPS 1xdaily 40	U740_8	during	13.0013
U744	BRMPS 1xdaily 40	U744_1	before	7.37509
U744	BRMPS 1xdaily 40	U744_2	before	12.2491
U744	BRMPS 1xdaily 40	U744_3	before	9.13252
U744	BRMPS 1xdaily 40	U744_4	before	4.89532
U744	BRMPS 1xdaily 40	U744_5	during	12.9863
U744	BRMPS 1xdaily 40	U744_6	during	5.83365
U744	BRMPS 1xdaily 40	U744_7	during	9.7666
U744	BRMPS 1xdaily 40	U744_8	during	16.9613
U745	BRMPS 1xdaily 40	U745_1	before	8.50519
U745	BRMPS 1xdaily 40	U745_2	before	NA
U745	BRMPS 1xdaily 40	U745_3	before	8.06286
U745	BRMPS 1xdaily 40	U745_4	before	11.6401
U745	BRMPS 1xdaily 40	U745_5	during	10.2502
U745	BRMPS 1xdaily 40	U745_6	during	5.99424
U745	BRMPS 1xdaily 40	U745_7	during	19.051
U745	BRMPS 1xdaily 40	U745_8	during	18.9994
U746	BRMPS 1xdaily 40	U746_1	before	24.0702
U746	BRMPS 1xdaily 40	U746_2	before	17.6974
U746	BRMPS 1xdaily 40	U746_3	before	8.02025
U746	BRMPS 1xdaily 40	U746_4	before	16.7779
U746	BRMPS 1xdaily 40	U746_5	during	37.0838
U746	BRMPS 1xdaily 40	U746_6	during	20.6108
U746	BRMPS 1xdaily 40	U746_7	during	25.8761
U746	BRMPS 1xdaily 40	U746_8	during	14.6394
U747	BRMPS 1xdaily 40	U747_1	before	8.85252
U747	BRMPS 1xdaily 40	U747_2	before	2.66931
U747	BRMPS 1xdaily 40	U747_3	before	18.7348
U747	BRMPS 1xdaily 40	U747_4	before	11.403
U747	BRMPS 1xdaily 40	U747_5	during	28.7315
U747	BRMPS 1xdaily 40	U747_6	during	25.032
U747	BRMPS 1xdaily 40	U747_7	during	19.2359
U747	BRMPS 1xdaily 40	U747_8	during	19.4027
U749	BRMPS 1xdaily 40	U749_2	before	17.1252
U749	BRMPS 1xdaily 40	U749_3	before	17.7885
U749	BRMPS 1xdaily 40	U749_4	before	5.15789
U749	BRMPS 1xdaily 40	U749_5	during	NA
U749	BRMPS 1xdaily 40	U749_6	during	14.3993
U749	BRMPS 1xdaily 40	U749_7	during	8.45868
U749	BRMPS 1xdaily 40	U749_8	during	14.2893
U751	BRMPS 1xdaily 40	U751_5	during	NA
U751	BRMPS 1xdaily 40	U751_6	during	9.62063
U751	BRMPS 1xdaily 40	U751_7	during	16.8898
U751	BRMPS 1xdaily 40	U751_8	during	13.865
U753	BRMPS 1xdaily 40	U753_1	before	3.40341
U753	BRMPS 1xdaily 40	U753_2	before	2.38387
U753	BRMPS 1xdaily 40	U753_3	before	3.96185
U753	BRMPS 1xdaily 40	U753_4	before	9.32837
U753	BRMPS 1xdaily 40	U753_5	during	18.7304
U753	BRMPS 1xdaily 40	U753_6	during	12.7097
U753	BRMPS 1xdaily 40	U753_7	during	NA
U753	BRMPS 1xdaily 40	U753_8	during	NA
U756	BRMPS 1xdaily 40	U756_1	before	16.1693
U756	BRMPS 1xdaily 40	U756_2	before	3.63694
U756	BRMPS 1xdaily 40	U756_3	before	31.8468
U756	BRMPS 1xdaily 40	U756_4	before	19.7972
U756	BRMPS 1xdaily 40	U756_5	during	18.1634
U756	BRMPS 1xdaily 40	U756_6	during	11.1317
U756	BRMPS 1xdaily 40	U756_7	during	30.6046
U756	BRMPS 1xdaily 40	U756_8	during	0.697737
U757	BRMPS 1xdaily 40	U757_1	before	3.38045
U757	BRMPS 1xdaily 40	U757_2	before	1.28156
U757	BRMPS 1xdaily 40	U757_3	before	NA
U757	BRMPS 1xdaily 40	U757_4	before	2.89143
U757	BRMPS 1xdaily 40	U757_5	during	NA
U757	BRMPS 1xdaily 40	U757_6	during	1.8852
U757	BRMPS 1xdaily 40	U757_7	during	6.63221
U757	BRMPS 1xdaily 40	U757_8	during	3.20479
U758	BRMPS 1xdaily 40	U758_1	before	3.38476
U758	BRMPS 1xdaily 40	U758_2	before	11.9191
U758	BRMPS 1xdaily 40	U758_3	before	4.16553
U758	BRMPS 1xdaily 40	U758_4	before	40.7669
U758	BRMPS 1xdaily 40	U758_5	during	NA
U758	BRMPS 1xdaily 40	U758_6	during	10.8742
U758	BRMPS 1xdaily 40	U758_7	during	22.4647
U758	BRMPS 1xdaily 40	U758_8	during	16.5801
U761	BRMPS 1xdaily 40	U761_1	before	4.32944
U761	BRMPS 1xdaily 40	U761_2	before	NA
U761	BRMPS 1xdaily 40	U761_3	before	3.98435
U761	BRMPS 1xdaily 40	U761_4	before	85.0775
U761	BRMPS 1xdaily 40	U761_5	during	18.2372
U761	BRMPS 1xdaily 40	U761_6	during	8.67753
U761	BRMPS 1xdaily 40	U761_7	during	4.21444
U764	BRMPS 1xdaily 40	U764_1	before	11.9263
U764	BRMPS 1xdaily 40	U764_2	before	18.0326
U764	BRMPS 1xdaily 40	U764_3	before	19.7835
U764	BRMPS 1xdaily 40	U764_4	before	19.1956
U764	BRMPS 1xdaily 40	U764_5	during	10.5946
U764	BRMPS 1xdaily 40	U764_6	during	NA
U764	BRMPS 1xdaily 40	U764_7	during	12.3706
U764	BRMPS 1xdaily 40	U764_8	during	4.96192
U767	BRMPS 1xdaily 40	U767_1	before	NA
U767	BRMPS 1xdaily 40	U767_2	before	1.78903
U767	BRMPS 1xdaily 40	U767_3	before	10.4068
U767	BRMPS 1xdaily 40	U767_4	before	NA
U767	BRMPS 1xdaily 40	U767_5	during	6.27158
U767	BRMPS 1xdaily 40	U767_6	during	9.73366
U767	BRMPS 1xdaily 40	U767_7	during	7.5704
U767	BRMPS 1xdaily 40	U767_8	during	6.95482
U770	BRMPS 1xdaily 40	U770_1	before	16.114
U770	BRMPS 1xdaily 40	U770_2	before	NA
U770	BRMPS 1xdaily 40	U770_3	before	8.48843
U770	BRMPS 1xdaily 40	U770_4	before	7.02689
U770	BRMPS 1xdaily 40	U770_5	during	15.7103
U770	BRMPS 1xdaily 40	U770_6	during	8.65889
U770	BRMPS 1xdaily 40	U770_8	during	11.4466
U771	BRMPS 1xdaily 40	U771_1	before	NA
U771	BRMPS 1xdaily 40	U771_2	before	NA
U771	BRMPS 1xdaily 40	U771_3	before	20.3186
U771	BRMPS 1xdaily 40	U771_4	before	15.8905
U771	BRMPS 1xdaily 40	U771_5	during	9.26465
U771	BRMPS 1xdaily 40	U771_6	during	5.42993
U771	BRMPS 1xdaily 40	U771_7	during	10.1012
U771	BRMPS 1xdaily 40	U771_8	during	14.2189
U772	BRMPS 1xdaily 40	U772_1	before	15.3595
U772	BRMPS 1xdaily 40	U772_2	before	10.0385
U772	BRMPS 1xdaily 40	U772_3	before	8.56917
U772	BRMPS 1xdaily 40	U772_4	before	22.2554
U773	BRMPS 1xdaily 40	U773_1	before	5.64792
U773	BRMPS 1xdaily 40	U773_2	before	4.77864
U773	BRMPS 1xdaily 40	U773_3	before	14.8
U773	BRMPS 1xdaily 40	U773_4	before	13.5432
U773	BRMPS 1xdaily 40	U773_5	during	NA
U773	BRMPS 1xdaily 40	U773_6	during	10.5001
U773	BRMPS 1xdaily 40	U773_7	during	42.4751
U773	BRMPS 1xdaily 40	U773_8	during	14.0719
U776	BRMPS 1xdaily 40	U776_1	before	8.57169
U776	BRMPS 1xdaily 40	U776_2	before	5.57777
U776	BRMPS 1xdaily 40	U776_3	before	24.2703
U776	BRMPS 1xdaily 40	U776_4	before	8.45205
U778	BRMPS 1xdaily 40	U778_5	during	8.76169
U778	BRMPS 1xdaily 40	U778_6	during	6.60169
U778	BRMPS 1xdaily 40	U778_7	during	6.92131
U778	BRMPS 1xdaily 40	U778_8	during	1.84458
U780	BRMPS 1xdaily 40	U780_1	before	19.4248
U780	BRMPS 1xdaily 40	U780_2	before	11.2844
U780	BRMPS 1xdaily 40	U780_3	before	10.8671
U780	BRMPS 1xdaily 40	U780_4	before	14.5035
U780	BRMPS 1xdaily 40	U780_5	during	9.50014
U780	BRMPS 1xdaily 40	U780_6	during	5.89869
U780	BRMPS 1xdaily 40	U780_7	during	14.6448
U780	BRMPS 1xdaily 40	U780_8	during	12.6322
U781	BRMPS 1xdaily 40	U781_1	before	NA
U781	BRMPS 1xdaily 40	U781_2	before	3.42857
U781	BRMPS 1xdaily 40	U781_3	before	7.12798
U781	BRMPS 1xdaily 40	U781_4	before	10.443
U781	BRMPS 1xdaily 40	U781_5	during	11.6169
U781	BRMPS 1xdaily 40	U781_6	during	3.20448
U781	BRMPS 1xdaily 40	U781_7	during	NA
U781	BRMPS 1xdaily 40	U781_8	during	12.4663
U784	BRMPS 1xdaily 40	U784_1	before	6.37467
U784	BRMPS 1xdaily 40	U784_2	before	7.17215
U784	BRMPS 1xdaily 40	U784_3	before	NA
U784	BRMPS 1xdaily 40	U784_4	before	6.1028
U784	BRMPS 1xdaily 40	U784_5	during	NA
U784	BRMPS 1xdaily 40	U784_6	during	4.12098
U784	BRMPS 1xdaily 40	U784_7	during	14.727
U784	BRMPS 1xdaily 40	U784_8	during	20.5766
U786	BRMPS 1xdaily 40	U786_1	before	14.4464
U786	BRMPS 1xdaily 40	U786_2	before	19.1214
U786	BRMPS 1xdaily 40	U786_3	before	20.4069
U786	BRMPS 1xdaily 40	U786_4	before	29.7145
U786	BRMPS 1xdaily 40	U786_5	during	NA
U786	BRMPS 1xdaily 40	U786_6	during	19.6507
U786	BRMPS 1xdaily 40	U786_7	during	40.9436
U786	BRMPS 1xdaily 40	U786_8	during	28.0691
U788	BRMPS 1xdaily 40	U788_1	before	NA
U788	BRMPS 1xdaily 40	U788_2	before	NA
U788	BRMPS 1xdaily 40	U788_3	before	13.8221
U788	BRMPS 1xdaily 40	U788_4	before	15.0076
U789	BRMPS 1xdaily 40	U789_1	before	22.813
U789	BRMPS 1xdaily 40	U789_2	before	NA
U789	BRMPS 1xdaily 40	U789_3	before	8.18841
U789	BRMPS 1xdaily 40	U789_4	before	21.7578
U789	BRMPS 1xdaily 40	U789_5	during	28.8379
U789	BRMPS 1xdaily 40	U789_6	during	33.9652
U789	BRMPS 1xdaily 40	U789_7	during	24.0181
U789	BRMPS 1xdaily 40	U789_8	during	34.3274
U796	BRMPS 1xdaily 40	U796_1	before	5.89145
U796	BRMPS 1xdaily 40	U796_2	before	NA
U796	BRMPS 1xdaily 40	U796_3	before	4.52589
U796	BRMPS 1xdaily 40	U796_4	before	15.2064
U797	BRMPS 1xdaily 40	U797_1	before	14.2601
U797	BRMPS 1xdaily 40	U797_2	before	7.19877
U797	BRMPS 1xdaily 40	U797_3	before	6.50385
U797	BRMPS 1xdaily 40	U797_4	before	2.96303
U797	BRMPS 1xdaily 40	U797_5	during	3.34797
U797	BRMPS 1xdaily 40	U797_6	during	6.49811
U797	BRMPS 1xdaily 40	U797_7	during	4.8464
U797	BRMPS 1xdaily 40	U797_8	during	8.86369
U798	BRMPS 1xdaily 40	U798_1	before	11.4998
U798	BRMPS 1xdaily 40	U798_2	before	NA
U798	BRMPS 1xdaily 40	U798_3	before	27.7966
U798	BRMPS 1xdaily 40	U798_4	before	26.7677
U798	BRMPS 1xdaily 40	U798_5	during	9.78521
U798	BRMPS 1xdaily 40	U798_6	during	NA
U798	BRMPS 1xdaily 40	U798_7	during	9.88352
U798	BRMPS 1xdaily 40	U798_8	during	9.21971

## Sheet: Breath gas samples
Subject ID	Supplement	Supplementation	CH4 (ppm)	H2 (ppm)
U127	BRMPS 2xdaily 20	before	1	6
U127	BRMPS 2xdaily 20	before	1	7
U127	BRMPS 2xdaily 20	before	2	30
U127	BRMPS 2xdaily 20	before	2	20
U127	BRMPS 2xdaily 20	during	2	15
U127	BRMPS 2xdaily 20	during	4	41
U127	BRMPS 2xdaily 20	during	0	9
U127	BRMPS 2xdaily 20	during	2	10
U128	BRMPS 2xdaily 20	before	1	5
U128	BRMPS 2xdaily 20	before	4	67
U128	BRMPS 2xdaily 20	during	4	71
U128	BRMPS 2xdaily 20	during	2	40
U128	BRMPS 2xdaily 20	during	3	40
U129	BRMPS 2xdaily 20	before	0	8
U129	BRMPS 2xdaily 20	before	1	16
U129	BRMPS 2xdaily 20	before	0.5	7.5
U129	BRMPS 2xdaily 20	during	3	43
U129	BRMPS 2xdaily 20	during	3	34
U129	BRMPS 2xdaily 20	during	5	55
U129	BRMPS 2xdaily 20	during	3	37
U131	BRMPS 2xdaily 20	before	1	13
U131	BRMPS 2xdaily 20	before	0	1
U131	BRMPS 2xdaily 20	before	0	5
U131	BRMPS 2xdaily 20	before	1	13
U131	BRMPS 2xdaily 20	during	1	13
U131	BRMPS 2xdaily 20	during	2	12
U131	BRMPS 2xdaily 20	during	1	15
U131	BRMPS 2xdaily 20	during	1	7
U135	Psyllium+BRMPS 2xdaily 22.5	before	3	42
U135	Psyllium+BRMPS 2xdaily 22.5	before	3	50
U135	Psyllium+BRMPS 2xdaily 22.5	before	0	1
U135	Psyllium+BRMPS 2xdaily 22.5	during	3	33
U135	Psyllium+BRMPS 2xdaily 22.5	during	1	7
U135	Psyllium+BRMPS 2xdaily 22.5	during	3	33
U135	Psyllium+BRMPS 2xdaily 22.5	during	2	21
U137	Psyllium+BRMPS 2xdaily 22.5	before	18	10
U137	Psyllium+BRMPS 2xdaily 22.5	before	32	14
U137	Psyllium+BRMPS 2xdaily 22.5	before	18	10
U137	Psyllium+BRMPS 2xdaily 22.5	during	25	19
U137	Psyllium+BRMPS 2xdaily 22.5	during	43.5	NA
U137	Psyllium+BRMPS 2xdaily 22.5	during	29	24
U139	Psyllium+BRMPS 2xdaily 22.5	before	0	3
U139	Psyllium+BRMPS 2xdaily 22.5	before	1	15
U139	Psyllium+BRMPS 2xdaily 22.5	before	0	4
U139	Psyllium+BRMPS 2xdaily 22.5	before	1	14
U139	Psyllium+BRMPS 2xdaily 22.5	during	3	23
U139	Psyllium+BRMPS 2xdaily 22.5	during	2	43
U150	BRMPS 2xdaily 20	before	4	64
U150	BRMPS 2xdaily 20	before	2	24
U150	BRMPS 2xdaily 20	during	1	10
U150	BRMPS 2xdaily 20	during	1	13
U150	BRMPS 2xdaily 20	during	1	7
U151	BRMPS 2xdaily 20	during	2	8
U151	BRMPS 2xdaily 20	during	1	5
U151	BRMPS 2xdaily 20	during	2	26
U151	BRMPS 2xdaily 20	during	3	29
U152	BRMPS 2xdaily 20	before	2	29
U152	BRMPS 2xdaily 20	before	1	4
U152	BRMPS 2xdaily 20	before	1	7
U152	BRMPS 2xdaily 20	before	3	39
U152	BRMPS 2xdaily 20	during	1	3
U152	BRMPS 2xdaily 20	during	2	17
U152	BRMPS 2xdaily 20	during	2	21
U152	BRMPS 2xdaily 20	during	1	6
U153	BRMPS 2xdaily 20	before	0	8
U153	BRMPS 2xdaily 20	before	1	5
U153	BRMPS 2xdaily 20	before	2	6
U153	BRMPS 2xdaily 20	before	1	8
U153	BRMPS 2xdaily 20	during	5	53
U153	BRMPS 2xdaily 20	during	2	12
U153	BRMPS 2xdaily 20	during	2	32
U153	BRMPS 2xdaily 20	during	3	29
U155	Psyllium+BRMPS 2xdaily 22.5	before	1	13
U155	Psyllium+BRMPS 2xdaily 22.5	before	2	24
U155	Psyllium+BRMPS 2xdaily 22.5	during	1	3
U155	Psyllium+BRMPS 2xdaily 22.5	during	6	5
U157	Psyllium+BRMPS 2xdaily 22.5	before	0	3
U157	Psyllium+BRMPS 2xdaily 22.5	before	4	9
U157	Psyllium+BRMPS 2xdaily 22.5	before	1	4
U157	Psyllium+BRMPS 2xdaily 22.5	before	3	8
U157	Psyllium+BRMPS 2xdaily 22.5	during	1	18
U157	Psyllium+BRMPS 2xdaily 22.5	during	1	12
U157	Psyllium+BRMPS 2xdaily 22.5	during	1	7
U157	Psyllium+BRMPS 2xdaily 22.5	during	3	15
U159	Psyllium+BRMPS 2xdaily 22.5	before	9	8
U159	Psyllium+BRMPS 2xdaily 22.5	before	6	6
U159	Psyllium+BRMPS 2xdaily 22.5	before	9	8
U159	Psyllium+BRMPS 2xdaily 22.5	during	3	8
U159	Psyllium+BRMPS 2xdaily 22.5	during	4	26
U159	Psyllium+BRMPS 2xdaily 22.5	during	8	34
U159	Psyllium+BRMPS 2xdaily 22.5	during	7	18
U162	BRMPS 2xdaily 20	before	0	4
U162	BRMPS 2xdaily 20	before	2	25
U162	BRMPS 2xdaily 20	before	3	55
U162	BRMPS 2xdaily 20	before	1	4
U162	BRMPS 2xdaily 20	during	3	37
U162	BRMPS 2xdaily 20	during	2	14
U162	BRMPS 2xdaily 20	during	4	34
U162	BRMPS 2xdaily 20	during	3	11
U164	BRMPS 2xdaily 20	before	1	13
U164	BRMPS 2xdaily 20	before	1	4
U165	BRMPS 2xdaily 20	before	3	25
U165	BRMPS 2xdaily 20	before	2	22
U165	BRMPS 2xdaily 20	before	2	48
U165	BRMPS 2xdaily 20	during	10	NA
U165	BRMPS 2xdaily 20	during	4	67
U166	BRMPS 2xdaily 20	before	2	29
U166	BRMPS 2xdaily 20	before	2	28
U166	BRMPS 2xdaily 20	during	1	8
U166	BRMPS 2xdaily 20	during	2	16
U167	Psyllium+BRMPS 2xdaily 22.5	before	2	24
U167	Psyllium+BRMPS 2xdaily 22.5	before	1	13
U167	Psyllium+BRMPS 2xdaily 22.5	before	2.5	32
U167	Psyllium+BRMPS 2xdaily 22.5	during	2	13
U167	Psyllium+BRMPS 2xdaily 22.5	during	3	31
U167	Psyllium+BRMPS 2xdaily 22.5	during	3	36
U168	Psyllium+BRMPS 2xdaily 22.5	before	3	31
U168	Psyllium+BRMPS 2xdaily 22.5	before	2	17
U168	Psyllium+BRMPS 2xdaily 22.5	during	0	5
U168	Psyllium+BRMPS 2xdaily 22.5	during	1	7
U168	Psyllium+BRMPS 2xdaily 22.5	during	4	40
U168	Psyllium+BRMPS 2xdaily 22.5	during	1	9
U169	Psyllium+BRMPS 2xdaily 22.5	before	2	17
U169	Psyllium+BRMPS 2xdaily 22.5	before	0	4
U169	Psyllium+BRMPS 2xdaily 22.5	before	1	8
U169	Psyllium+BRMPS 2xdaily 22.5	during	2	14
U169	Psyllium+BRMPS 2xdaily 22.5	during	3	19
U169	Psyllium+BRMPS 2xdaily 22.5	during	1	7
U169	Psyllium+BRMPS 2xdaily 22.5	during	2	12
U171	Psyllium+BRMPS 2xdaily 22.5	before	2	15
U171	Psyllium+BRMPS 2xdaily 22.5	before	2	18
U171	Psyllium+BRMPS 2xdaily 22.5	before	3	48
U171	Psyllium+BRMPS 2xdaily 22.5	before	1	13
U171	Psyllium+BRMPS 2xdaily 22.5	during	2	19
U171	Psyllium+BRMPS 2xdaily 22.5	during	2	22
U171	Psyllium+BRMPS 2xdaily 22.5	during	0	2
U172	Psyllium+BRMPS 2xdaily 22.5	before	4	NA
U172	Psyllium+BRMPS 2xdaily 22.5	before	5	NA
U172	Psyllium+BRMPS 2xdaily 22.5	during	0	9
U172	Psyllium+BRMPS 2xdaily 22.5	during	2	21
U172	Psyllium+BRMPS 2xdaily 22.5	during	2	18
U172	Psyllium+BRMPS 2xdaily 22.5	during	2	21
U181	Psyllium+BRMPS 2xdaily 22.5	before	1	6
U181	Psyllium+BRMPS 2xdaily 22.5	before	1	14
U181	Psyllium+BRMPS 2xdaily 22.5	before	2	25
U181	Psyllium+BRMPS 2xdaily 22.5	during	2	22
U181	Psyllium+BRMPS 2xdaily 22.5	during	3	46
U181	Psyllium+BRMPS 2xdaily 22.5	during	3.5	36
U182	Psyllium+BRMPS 2xdaily 22.5	before	0	5
U182	Psyllium+BRMPS 2xdaily 22.5	before	1	16
U182	Psyllium+BRMPS 2xdaily 22.5	before	0	2
U182	Psyllium+BRMPS 2xdaily 22.5	during	1	5
U182	Psyllium+BRMPS 2xdaily 22.5	during	1	12
U182	Psyllium+BRMPS 2xdaily 22.5	during	5	NA
U182	Psyllium+BRMPS 2xdaily 22.5	during	2	14
U183	Psyllium+BRMPS 2xdaily 22.5	before	1	10
U183	Psyllium+BRMPS 2xdaily 22.5	before	2	18
U183	Psyllium+BRMPS 2xdaily 22.5	before	3	48
U183	Psyllium+BRMPS 2xdaily 22.5	during	2	16
U183	Psyllium+BRMPS 2xdaily 22.5	during	4	66
U183	Psyllium+BRMPS 2xdaily 22.5	during	2	15
U183	Psyllium+BRMPS 2xdaily 22.5	during	3	41
U184	BRMPS 2xdaily 20	before	1	11
U184	BRMPS 2xdaily 20	before	1	6
U184	BRMPS 2xdaily 20	before	1	15
U184	BRMPS 2xdaily 20	before	1	7
U184	BRMPS 2xdaily 20	during	3	26
U184	BRMPS 2xdaily 20	during	2	23
U184	BRMPS 2xdaily 20	during	2	22
U184	BRMPS 2xdaily 20	during	3	25
U185	BRMPS 2xdaily 20	before	2	49
U185	BRMPS 2xdaily 20	before	2	33
U185	BRMPS 2xdaily 20	before	2	15
U185	BRMPS 2xdaily 20	during	3	31
U185	BRMPS 2xdaily 20	during	3	19
U185	BRMPS 2xdaily 20	during	3	48
U185	BRMPS 2xdaily 20	during	2	16
U186	BRMPS 2xdaily 20	before	1	18
U186	BRMPS 2xdaily 20	before	2	18
U186	BRMPS 2xdaily 20	during	2	9
U186	BRMPS 2xdaily 20	during	3	27
U186	BRMPS 2xdaily 20	during	3	22
U188	BRMPS 2xdaily 20	during	4	24
U188	BRMPS 2xdaily 20	during	3	35
U188	BRMPS 2xdaily 20	during	2	16
U188	BRMPS 2xdaily 20	during	3	50
U190	Psyllium+BRMPS 2xdaily 22.5	before	1	10
U190	Psyllium+BRMPS 2xdaily 22.5	before	1	12
U190	Psyllium+BRMPS 2xdaily 22.5	during	2	15
U190	Psyllium+BRMPS 2xdaily 22.5	during	1	4
U190	Psyllium+BRMPS 2xdaily 22.5	during	1	5
U193	Psyllium+BRMPS 2xdaily 22.5	before	2	14
U193	Psyllium+BRMPS 2xdaily 22.5	before	2	10
U193	Psyllium+BRMPS 2xdaily 22.5	before	3	14
U193	Psyllium+BRMPS 2xdaily 22.5	before	2	17
U193	Psyllium+BRMPS 2xdaily 22.5	during	2	12
U193	Psyllium+BRMPS 2xdaily 22.5	during	2	25
U193	Psyllium+BRMPS 2xdaily 22.5	during	2	15
U202	BRMPS 2xdaily 20	before	27	7
U202	BRMPS 2xdaily 20	before	26	3
U202	BRMPS 2xdaily 20	before	25	12
U202	BRMPS 2xdaily 20	before	42	22
U202	BRMPS 2xdaily 20	during	44	5
U202	BRMPS 2xdaily 20	during	19	5
U202	BRMPS 2xdaily 20	during	32	5
U202	BRMPS 2xdaily 20	during	37	8
U442	BRMPS 2xdaily 40	before	0	6
U442	BRMPS 2xdaily 40	before	2	7
U442	BRMPS 2xdaily 40	before	1	28
U442	BRMPS 2xdaily 40	before	2	12
U442	BRMPS 2xdaily 40	during	0	3
U442	BRMPS 2xdaily 40	during	2	34
U442	BRMPS 2xdaily 40	during	3	34
U442	BRMPS 2xdaily 40	during	2	13
U443	BRMPS 2xdaily 40	before	1	25
U443	BRMPS 2xdaily 40	before	1	14
U443	BRMPS 2xdaily 40	before	3	30
U443	BRMPS 2xdaily 40	before	1	19
U443	BRMPS 2xdaily 40	during	1	9
U443	BRMPS 2xdaily 40	during	2	26
U443	BRMPS 2xdaily 40	during	2	17
U443	BRMPS 2xdaily 40	during	1	12
U445	BRMPS 2xdaily 40	before	0	1
U445	BRMPS 2xdaily 40	before	1	3
U445	BRMPS 2xdaily 40	before	1	6
U445	BRMPS 2xdaily 40	before	1	5
U445	BRMPS 2xdaily 40	during	2	44
U445	BRMPS 2xdaily 40	during	0	10
U445	BRMPS 2xdaily 40	during	2	21
U445	BRMPS 2xdaily 40	during	1	35
U446	BRMPS 2xdaily 40	before	26	24
U446	BRMPS 2xdaily 40	before	25	12
U446	BRMPS 2xdaily 40	before	40	33
U446	BRMPS 2xdaily 40	before	36	14
U446	BRMPS 2xdaily 40	during	4	NA
U446	BRMPS 2xdaily 40	during	3	NA
U446	BRMPS 2xdaily 40	during	2	64
U446	BRMPS 2xdaily 40	during	3	39
U448	BRMPS 2xdaily 40	before	1	27
U448	BRMPS 2xdaily 40	before	1	12
U448	BRMPS 2xdaily 40	before	4	50
U448	BRMPS 2xdaily 40	before	2	25
U448	BRMPS 2xdaily 40	during	3	23
U448	BRMPS 2xdaily 40	during	2	18
U448	BRMPS 2xdaily 40	during	2	44
U448	BRMPS 2xdaily 40	during	2	25
U449	BRMPS 2xdaily 40	before	1	26
U449	BRMPS 2xdaily 40	before	1	13
U449	BRMPS 2xdaily 40	before	1	3
U449	BRMPS 2xdaily 40	before	0	1
U449	BRMPS 2xdaily 40	during	1	11
U449	BRMPS 2xdaily 40	during	0	7
U449	BRMPS 2xdaily 40	during	0	3
U449	BRMPS 2xdaily 40	during	0	1
U450	BRMPS 2xdaily 40	before	3	28
U450	BRMPS 2xdaily 40	before	0	9
U450	BRMPS 2xdaily 40	before	1	29
U450	BRMPS 2xdaily 40	before	4	48
U450	BRMPS 2xdaily 40	during	1	14
U450	BRMPS 2xdaily 40	during	1	20
U450	BRMPS 2xdaily 40	during	3	36
U450	BRMPS 2xdaily 40	during	1	14
U453	BRMPS 2xdaily 40	before	1	9
U453	BRMPS 2xdaily 40	before	1	1
U453	BRMPS 2xdaily 40	before	1	5
U453	BRMPS 2xdaily 40	before	2	12
U453	BRMPS 2xdaily 40	during	0	3
U453	BRMPS 2xdaily 40	during	1	5
U453	BRMPS 2xdaily 40	during	1	10
U454	BRMPS 2xdaily 40	before	3	49
U454	BRMPS 2xdaily 40	before	2	47
U454	BRMPS 2xdaily 40	before	1	49
U454	BRMPS 2xdaily 40	before	1	20
U454	BRMPS 2xdaily 40	before	1	29
U454	BRMPS 2xdaily 40	during	2	27
U454	BRMPS 2xdaily 40	during	4	48
U454	BRMPS 2xdaily 40	during	3	47
U454	BRMPS 2xdaily 40	during	4	70
U455	BRMPS 2xdaily 40	before	0	1
U455	BRMPS 2xdaily 40	before	0	6
U455	BRMPS 2xdaily 40	before	0	14
U455	BRMPS 2xdaily 40	during	1	1
U455	BRMPS 2xdaily 40	during	1	11
U455	BRMPS 2xdaily 40	during	1	14
U455	BRMPS 2xdaily 40	during	1	4
U456	BRMPS 2xdaily 40	before	4	55
U456	BRMPS 2xdaily 40	before	1	8
U456	BRMPS 2xdaily 40	before	1	10
U456	BRMPS 2xdaily 40	during	1	13
U456	BRMPS 2xdaily 40	during	0	6
U456	BRMPS 2xdaily 40	during	0	5
U456	BRMPS 2xdaily 40	during	1	10
U458	BRMPS 2xdaily 40	before	0	3
U458	BRMPS 2xdaily 40	before	3	26
U458	BRMPS 2xdaily 40	before	1	4
U458	BRMPS 2xdaily 40	before	1	1
U458	BRMPS 2xdaily 40	during	20	7
U458	BRMPS 2xdaily 40	during	6	6
U458	BRMPS 2xdaily 40	during	0	6
U458	BRMPS 2xdaily 40	during	1	17
U460	BRMPS 2xdaily 40	before	0	1
U460	BRMPS 2xdaily 40	before	4	39
U460	BRMPS 2xdaily 40	before	0	2
U460	BRMPS 2xdaily 40	before	0	4
U460	BRMPS 2xdaily 40	during	0	9
U460	BRMPS 2xdaily 40	during	3	32
U460	BRMPS 2xdaily 40	during	0	5
U460	BRMPS 2xdaily 40	during	1	11
U461	BRMPS 2xdaily 40	before	1	8
U461	BRMPS 2xdaily 40	before	1	1
U461	BRMPS 2xdaily 40	before	0	10
U461	BRMPS 2xdaily 40	before	1	28
U461	BRMPS 2xdaily 40	during	2	20
U461	BRMPS 2xdaily 40	during	2	38
U461	BRMPS 2xdaily 40	during	1	28
U461	BRMPS 2xdaily 40	during	2	37
U462	BRMPS 2xdaily 40	before	11	28
U462	BRMPS 2xdaily 40	before	14	4
U462	BRMPS 2xdaily 40	before	10	23
U462	BRMPS 2xdaily 40	before	10	22
U462	BRMPS 2xdaily 40	during	46	6
U462	BRMPS 2xdaily 40	during	39	23
U462	BRMPS 2xdaily 40	during	40	1
U462	BRMPS 2xdaily 40	during	63	5
U463	BRMPS 2xdaily 40	before	2	7
U463	BRMPS 2xdaily 40	before	1	15
U463	BRMPS 2xdaily 40	before	1	8
U463	BRMPS 2xdaily 40	before	2	23
U463	BRMPS 2xdaily 40	during	2	33
U463	BRMPS 2xdaily 40	during	0	3
U463	BRMPS 2xdaily 40	during	1	17
U463	BRMPS 2xdaily 40	during	1	7
U464	BRMPS 2xdaily 40	before	1	6
U464	BRMPS 2xdaily 40	before	1	10
U464	BRMPS 2xdaily 40	before	0	3
U464	BRMPS 2xdaily 40	before	1	4
U464	BRMPS 2xdaily 40	during	0	3
U464	BRMPS 2xdaily 40	during	0	3
U464	BRMPS 2xdaily 40	during	1	5
U465	BRMPS 2xdaily 40	before	0	1
U465	BRMPS 2xdaily 40	before	1	10
U465	BRMPS 2xdaily 40	before	0	15
U465	BRMPS 2xdaily 40	before	0	14
U465	BRMPS 2xdaily 40	during	0	1
U465	BRMPS 2xdaily 40	during	0	6
U465	BRMPS 2xdaily 40	during	0	2
U466	BRMPS 2xdaily 40	before	3	21
U466	BRMPS 2xdaily 40	before	0	10
U466	BRMPS 2xdaily 40	before	3	26
U466	BRMPS 2xdaily 40	before	0	10
U466	BRMPS 2xdaily 40	during	1	9
U466	BRMPS 2xdaily 40	during	1	9
U466	BRMPS 2xdaily 40	during	1	8
U466	BRMPS 2xdaily 40	during	0	2
U467	BRMPS 2xdaily 40	before	6	4
U467	BRMPS 2xdaily 40	before	9	18
U467	BRMPS 2xdaily 40	before	3	3
U467	BRMPS 2xdaily 40	before	6	1
U467	BRMPS 2xdaily 40	during	10	21
U467	BRMPS 2xdaily 40	during	15	5
U467	BRMPS 2xdaily 40	during	15	5
U467	BRMPS 2xdaily 40	during	10	9
U468	BRMPS 2xdaily 40	before	0	1
U468	BRMPS 2xdaily 40	before	0	2
U468	BRMPS 2xdaily 40	before	1	6
U468	BRMPS 2xdaily 40	before	1	14
U468	BRMPS 2xdaily 40	during	0	7
U468	BRMPS 2xdaily 40	during	0	1
U468	BRMPS 2xdaily 40	during	0	11
U468	BRMPS 2xdaily 40	during	1	16
U469	BRMPS 2xdaily 40	before	9	5
U469	BRMPS 2xdaily 40	before	20	30
U469	BRMPS 2xdaily 40	before	6	23
U469	BRMPS 2xdaily 40	before	11	8
U469	BRMPS 2xdaily 40	during	59	5
U469	BRMPS 2xdaily 40	during	26	3
U469	BRMPS 2xdaily 40	during	44	4
U469	BRMPS 2xdaily 40	during	42	5
U470	BRMPS 2xdaily 40	before	0	3
U470	BRMPS 2xdaily 40	before	1	28
U470	BRMPS 2xdaily 40	before	1	12
U470	BRMPS 2xdaily 40	before	1	17
U470	BRMPS 2xdaily 40	during	0	5
U470	BRMPS 2xdaily 40	during	0	4.2
U470	BRMPS 2xdaily 40	during	0	6
U471	BRMPS 2xdaily 40	before	3	17
U471	BRMPS 2xdaily 40	before	3	24
U471	BRMPS 2xdaily 40	before	3	15
U471	BRMPS 2xdaily 40	before	2	9
U471	BRMPS 2xdaily 40	during	1	7
U471	BRMPS 2xdaily 40	during	1	9
U471	BRMPS 2xdaily 40	during	3	21
U471	BRMPS 2xdaily 40	during	3	32
U471	BRMPS 2xdaily 40	during	2	31
U472	BRMPS 2xdaily 40	before	2	19
U472	BRMPS 2xdaily 40	before	0	4
U472	BRMPS 2xdaily 40	before	3	25
U472	BRMPS 2xdaily 40	before	0	1
U472	BRMPS 2xdaily 40	during	1	24
U472	BRMPS 2xdaily 40	during	2	14
U472	BRMPS 2xdaily 40	during	0	3
U472	BRMPS 2xdaily 40	during	1	16
U473	BRMPS 2xdaily 40	before	1	8
U473	BRMPS 2xdaily 40	before	0	1
U473	BRMPS 2xdaily 40	before	1	7
U473	BRMPS 2xdaily 40	during	2	25
U473	BRMPS 2xdaily 40	during	2	21
U474	BRMPS 2xdaily 40	before	23	1
U474	BRMPS 2xdaily 40	before	12	5
U474	BRMPS 2xdaily 40	before	8	4
U474	BRMPS 2xdaily 40	before	9	1
U474	BRMPS 2xdaily 40	during	10	2
U474	BRMPS 2xdaily 40	during	14	2
U474	BRMPS 2xdaily 40	during	10	1
U475	BRMPS 2xdaily 40	before	0	9
U475	BRMPS 2xdaily 40	before	0	1
U475	BRMPS 2xdaily 40	before	0	6
U475	BRMPS 2xdaily 40	before	0	3
U475	BRMPS 2xdaily 40	during	1	11
U475	BRMPS 2xdaily 40	during	1	31
U475	BRMPS 2xdaily 40	during	1	21
U475	BRMPS 2xdaily 40	during	1	26
U476	BRMPS 2xdaily 40	before	1	1
U476	BRMPS 2xdaily 40	before	2	17
U476	BRMPS 2xdaily 40	before	0	2
U476	BRMPS 2xdaily 40	before	2	6
U476	BRMPS 2xdaily 40	during	0	2
U476	BRMPS 2xdaily 40	during	0	4
U476	BRMPS 2xdaily 40	during	1	3
U476	BRMPS 2xdaily 40	during	0	5
U478	BRMPS 2xdaily 40	before	0	8
U478	BRMPS 2xdaily 40	before	1	8
U478	BRMPS 2xdaily 40	before	2	26
U478	BRMPS 2xdaily 40	before	4	NA
U478	BRMPS 2xdaily 40	during	3	30
U478	BRMPS 2xdaily 40	during	2	71
U478	BRMPS 2xdaily 40	during	3	41
U480	BRMPS 2xdaily 40	before	0	2
U480	BRMPS 2xdaily 40	before	1	18
U480	BRMPS 2xdaily 40	before	0	1
U480	BRMPS 2xdaily 40	before	3	17
U480	BRMPS 2xdaily 40	during	0	2
U480	BRMPS 2xdaily 40	during	2	10
U480	BRMPS 2xdaily 40	during	0	2
U480	BRMPS 2xdaily 40	during	1	1
U481	BRMPS 2xdaily 40	before	0	2
U481	BRMPS 2xdaily 40	before	0	4
U481	BRMPS 2xdaily 40	before	0	3
U481	BRMPS 2xdaily 40	before	0	4
U481	BRMPS 2xdaily 40	during	1	4
U481	BRMPS 2xdaily 40	during	0	2
U481	BRMPS 2xdaily 40	during	0	2
U481	BRMPS 2xdaily 40	during	0	7
U483	BRMPS 2xdaily 40	before	3	39
U483	BRMPS 2xdaily 40	before	3	38
U483	BRMPS 2xdaily 40	before	0	4
U483	BRMPS 2xdaily 40	during	1	25
U483	BRMPS 2xdaily 40	during	0	3
U483	BRMPS 2xdaily 40	during	2	25
U484	BRMPS 2xdaily 40	before	1	5
U484	BRMPS 2xdaily 40	before	2	5
U484	BRMPS 2xdaily 40	before	0	2
U484	BRMPS 2xdaily 40	before	1	1
U484	BRMPS 2xdaily 40	during	2	15
U484	BRMPS 2xdaily 40	during	1	9
U484	BRMPS 2xdaily 40	during	0	5
U484	BRMPS 2xdaily 40	during	1	6
U486	BRMPS 2xdaily 40	before	0	2
U486	BRMPS 2xdaily 40	before	0	7
U486	BRMPS 2xdaily 40	before	1	15
U486	BRMPS 2xdaily 40	before	1	6
U486	BRMPS 2xdaily 40	during	2	17
U486	BRMPS 2xdaily 40	during	2	15
U486	BRMPS 2xdaily 40	during	1	20
U486	BRMPS 2xdaily 40	during	2	25
U487	BRMPS 2xdaily 40	before	4	35
U487	BRMPS 2xdaily 40	before	0	8
U487	BRMPS 2xdaily 40	before	4	38
U487	BRMPS 2xdaily 40	before	1	13
U487	BRMPS 2xdaily 40	during	0	24
U487	BRMPS 2xdaily 40	during	3	40
U487	BRMPS 2xdaily 40	during	0	14
U487	BRMPS 2xdaily 40	during	3	44
U488	BRMPS 2xdaily 40	before	1	8
U488	BRMPS 2xdaily 40	before	3	11
U488	BRMPS 2xdaily 40	before	1	4
U488	BRMPS 2xdaily 40	before	0	2
U488	BRMPS 2xdaily 40	during	2	35
U488	BRMPS 2xdaily 40	during	1	45
U488	BRMPS 2xdaily 40	during	0	7
U488	BRMPS 2xdaily 40	during	1	17
U489	BRMPS 2xdaily 40	before	20	15
U489	BRMPS 2xdaily 40	before	15	15
U489	BRMPS 2xdaily 40	before	41	5
U489	BRMPS 2xdaily 40	before	10	32
U489	BRMPS 2xdaily 40	during	1	5
U489	BRMPS 2xdaily 40	during	2	7
U489	BRMPS 2xdaily 40	during	2	9
U489	BRMPS 2xdaily 40	during	5	6
U500	BRMPS 2xdaily 20	before	0	6
U500	BRMPS 2xdaily 20	before	0	13
U500	BRMPS 2xdaily 20	during	0	7
U500	BRMPS 2xdaily 20	during	0	13
U501	BRMPS 2xdaily 20	before	0	8
U501	BRMPS 2xdaily 20	before	4	27
U501	BRMPS 2xdaily 20	during	1	21
U501	BRMPS 2xdaily 20	during	1	12
U503	BRMPS 2xdaily 20	before	2	6
U503	BRMPS 2xdaily 20	before	0	15
U503	BRMPS 2xdaily 20	during	1	10
U503	BRMPS 2xdaily 20	during	1	17
U504	BRMPS 2xdaily 20	before	9	3
U504	BRMPS 2xdaily 20	before	9	9
U504	BRMPS 2xdaily 20	during	30	3
U504	BRMPS 2xdaily 20	during	43	6
U506	BRMPS 2xdaily 20	before	0	10
U506	BRMPS 2xdaily 20	before	1	17
U506	BRMPS 2xdaily 20	during	1	10
U506	BRMPS 2xdaily 20	during	1	9
U507	BRMPS 2xdaily 20	before	1	11
U507	BRMPS 2xdaily 20	before	0	7
U507	BRMPS 2xdaily 20	during	6	3
U507	BRMPS 2xdaily 20	during	0	11
U508	BRMPS 2xdaily 20	before	1	3
U508	BRMPS 2xdaily 20	before	0	1
U508	BRMPS 2xdaily 20	during	0	2
U508	BRMPS 2xdaily 20	during	0	1
U510	BRMPS 2xdaily 20	before	0	3
U510	BRMPS 2xdaily 20	before	1	14
U510	BRMPS 2xdaily 20	during	1	25
U510	BRMPS 2xdaily 20	during	0	14
U511	BRMPS 2xdaily 20	before	17	8
U511	BRMPS 2xdaily 20	before	11	2
U511	BRMPS 2xdaily 20	during	41	1
U511	BRMPS 2xdaily 20	during	42	2
U512	BRMPS 2xdaily 20	before	2	14
U512	BRMPS 2xdaily 20	before	1	10
U512	BRMPS 2xdaily 20	during	0	2
U512	BRMPS 2xdaily 20	during	0	2
U514	BRMPS 2xdaily 20	during	29	6
U514	BRMPS 2xdaily 20	during	27	1
U516	BRMPS 2xdaily 20	before	1	17
U516	BRMPS 2xdaily 20	before	0	8
U516	BRMPS 2xdaily 20	during	0	16
U516	BRMPS 2xdaily 20	during	1	20
U517	BRMPS 2xdaily 20	before	1	17
U517	BRMPS 2xdaily 20	before	0	1
U517	BRMPS 2xdaily 20	during	1	15
U517	BRMPS 2xdaily 20	during	0	13
U518	BRMPS 2xdaily 20	before	1	10
U518	BRMPS 2xdaily 20	before	0	5
U518	BRMPS 2xdaily 20	during	1	39
U518	BRMPS 2xdaily 20	during	1	39
U519	BRMPS 2xdaily 20	before	1	19
U519	BRMPS 2xdaily 20	before	0	6
U519	BRMPS 2xdaily 20	during	0	10
U519	BRMPS 2xdaily 20	during	1	20
U520	BRMPS 2xdaily 20	before	1	18
U520	BRMPS 2xdaily 20	before	1	22
U520	BRMPS 2xdaily 20	during	16	28
U520	BRMPS 2xdaily 20	during	18	2
U521	BRMPS 2xdaily 20	before	1	10
U521	BRMPS 2xdaily 20	before	1	2
U521	BRMPS 2xdaily 20	during	1	26
U521	BRMPS 2xdaily 20	during	1	30
U522	BRMPS 2xdaily 20	before	1	12
U522	BRMPS 2xdaily 20	before	0	12
U523	BRMPS 2xdaily 20	before	17	5
U523	BRMPS 2xdaily 20	before	5	4
U523	BRMPS 2xdaily 20	during	4	5
U523	BRMPS 2xdaily 20	during	0	5
U524	BRMPS 2xdaily 20	before	0	11
U524	BRMPS 2xdaily 20	before	1	5
U524	BRMPS 2xdaily 20	during	0	5
U524	BRMPS 2xdaily 20	during	0	9
U525	BRMPS 2xdaily 20	before	1	34
U525	BRMPS 2xdaily 20	before	0	2
U525	BRMPS 2xdaily 20	during	1	12
U525	BRMPS 2xdaily 20	during	0	9
U526	BRMPS 2xdaily 20	before	1	11
U526	BRMPS 2xdaily 20	before	1	3
U526	BRMPS 2xdaily 20	during	1	15
U526	BRMPS 2xdaily 20	during	2	29
U527	BRMPS 2xdaily 20	before	3	13
U527	BRMPS 2xdaily 20	before	1	20
U528	BRMPS 2xdaily 20	before	0	1
U528	BRMPS 2xdaily 20	before	0	4
U528	BRMPS 2xdaily 20	during	2	2
U528	BRMPS 2xdaily 20	during	0	10
U529	BRMPS 2xdaily 20	before	1	13
U529	BRMPS 2xdaily 20	before	0	5
U529	BRMPS 2xdaily 20	during	0	7
U529	BRMPS 2xdaily 20	during	0	4
U530	BRMPS 2xdaily 20	before	13	3
U530	BRMPS 2xdaily 20	before	9	13
U530	BRMPS 2xdaily 20	during	1	4
U530	BRMPS 2xdaily 20	during	3	4
U532	BRMPS 2xdaily 20	before	1	7
U532	BRMPS 2xdaily 20	before	1	25
U532	BRMPS 2xdaily 20	during	0	8
U532	BRMPS 2xdaily 20	during	1	6
U533	BRMPS 2xdaily 20	before	2	20
U533	BRMPS 2xdaily 20	before	0	3
U533	BRMPS 2xdaily 20	during	3	8
U533	BRMPS 2xdaily 20	during	1	2
U534	BRMPS 2xdaily 20	before	0	5
U534	BRMPS 2xdaily 20	before	1	30
U534	BRMPS 2xdaily 20	during	3	63
U534	BRMPS 2xdaily 20	during	1	23
U535	BRMPS 2xdaily 20	before	0	6
U535	BRMPS 2xdaily 20	before	1	22
U535	BRMPS 2xdaily 20	during	1	32
U535	BRMPS 2xdaily 20	during	1	39
U536	BRMPS 2xdaily 20	before	0	5
U536	BRMPS 2xdaily 20	before	0	6
U536	BRMPS 2xdaily 20	during	2	6
U536	BRMPS 2xdaily 20	during	1	6
U540	BRMPS 2xdaily 20	before	0	3
U540	BRMPS 2xdaily 20	before	14	40
U540	BRMPS 2xdaily 20	during	0	2
U540	BRMPS 2xdaily 20	during	0	8
U541	BRMPS 2xdaily 20	before	0	1
U541	BRMPS 2xdaily 20	before	1	0
U541	BRMPS 2xdaily 20	during	0	6
U541	BRMPS 2xdaily 20	during	0	6
U542	BRMPS 2xdaily 20	before	0	11
U542	BRMPS 2xdaily 20	before	1	22
U542	BRMPS 2xdaily 20	during	2	47
U542	BRMPS 2xdaily 20	during	0	13
U543	BRMPS 2xdaily 20	before	2	11
U543	BRMPS 2xdaily 20	before	0	4
U543	BRMPS 2xdaily 20	during	0	5
U543	BRMPS 2xdaily 20	during	1	22
U545	BRMPS 2xdaily 20	before	0	3
U545	BRMPS 2xdaily 20	before	1	35
U545	BRMPS 2xdaily 20	during	1	18
U545	BRMPS 2xdaily 20	during	0	10
U546	BRMPS 2xdaily 20	before	1	1
U546	BRMPS 2xdaily 20	before	0	10
U546	BRMPS 2xdaily 20	during	0	3
U546	BRMPS 2xdaily 20	during	0	13
U564	BRMPS 2xdaily 20	during	1	32
U564	BRMPS 2xdaily 20	during	0	5
U574	BRMPS 2xdaily 20	before	1	10
U574	BRMPS 2xdaily 20	before	0	5
U574	BRMPS 2xdaily 20	during	0	1
U574	BRMPS 2xdaily 20	during	0	4
U581	BRMPS 2xdaily 20	before	0	13
U581	BRMPS 2xdaily 20	before	0	10
U581	BRMPS 2xdaily 20	during	0	11
U581	BRMPS 2xdaily 20	during	0	13
U582	BRMPS 2xdaily 20	before	0	19
U582	BRMPS 2xdaily 20	before	0	6
U582	BRMPS 2xdaily 20	during	2	44
U582	BRMPS 2xdaily 20	during	0	4
U588	BRMPS 2xdaily 20	during	3	12
U588	BRMPS 2xdaily 20	during	2	9
U600	BRMPS 1xdaily 40	before	1	16
U600	BRMPS 1xdaily 40	before	1	12
U600	BRMPS 1xdaily 40	during	3	NA
U600	BRMPS 1xdaily 40	during	1	19
U602	BRMPS 1xdaily 40	before	0	14
U602	BRMPS 1xdaily 40	before	2	30
U602	BRMPS 1xdaily 40	during	2	20
U602	BRMPS 1xdaily 40	during	1	39
U602	BRMPS 1xdaily 40	during	2	37
U603	BRMPS 1xdaily 40	before	0	6
U603	BRMPS 1xdaily 40	before	1	19
U603	BRMPS 1xdaily 40	during	1	11
U603	BRMPS 1xdaily 40	during	2	43
U605	BRMPS 1xdaily 40	before	1	9
U605	BRMPS 1xdaily 40	before	0	8
U605	BRMPS 1xdaily 40	during	1	10
U605	BRMPS 1xdaily 40	during	3	27
U606	BRMPS 1xdaily 40	before	0	1
U606	BRMPS 1xdaily 40	before	0	2
U606	BRMPS 1xdaily 40	during	0	10
U606	BRMPS 1xdaily 40	during	0	1
U607	BRMPS 1xdaily 40	before	7	16
U607	BRMPS 1xdaily 40	before	17	23
U607	BRMPS 1xdaily 40	during	38	30
U607	BRMPS 1xdaily 40	during	20	11
U607	BRMPS 1xdaily 40	during	22	11
U608	BRMPS 1xdaily 40	before	1	8
U608	BRMPS 1xdaily 40	before	0	9
U608	BRMPS 1xdaily 40	during	0	10
U608	BRMPS 1xdaily 40	during	0	5
U610	BRMPS 1xdaily 40	before	0	11
U610	BRMPS 1xdaily 40	before	1	10
U610	BRMPS 1xdaily 40	during	1	40
U610	BRMPS 1xdaily 40	during	1	20
U611	BRMPS 1xdaily 40	before	1	26
U611	BRMPS 1xdaily 40	before	0	6
U611	BRMPS 1xdaily 40	during	1	16
U611	BRMPS 1xdaily 40	during	1	70
U612	BRMPS 1xdaily 40	before	1	18
U612	BRMPS 1xdaily 40	before	1	NA
U612	BRMPS 1xdaily 40	during	1	56
U612	BRMPS 1xdaily 40	during	3	NA
U613	BRMPS 1xdaily 40	before	0	1
U613	BRMPS 1xdaily 40	before	1	13
U613	BRMPS 1xdaily 40	before	1	22
U613	BRMPS 1xdaily 40	during	0	4
U613	BRMPS 1xdaily 40	during	1	20
U615	BRMPS 1xdaily 40	before	0	7
U615	BRMPS 1xdaily 40	before	1	18
U616	BRMPS 1xdaily 40	before	1	11
U616	BRMPS 1xdaily 40	before	0	3
U619	BRMPS 1xdaily 40	before	1	14
U619	BRMPS 1xdaily 40	before	1	23
U619	BRMPS 1xdaily 40	during	1	20
U619	BRMPS 1xdaily 40	during	1	29
U620	BRMPS 1xdaily 40	before	1	16
U620	BRMPS 1xdaily 40	before	0	4
U621	BRMPS 1xdaily 40	before	24	10
U621	BRMPS 1xdaily 40	before	15	1
U621	BRMPS 1xdaily 40	during	46	1
U621	BRMPS 1xdaily 40	during	52	4
U622	BRMPS 1xdaily 40	before	0	9
U622	BRMPS 1xdaily 40	before	2	24
U623	BRMPS 1xdaily 40	before	15	3
U623	BRMPS 1xdaily 40	before	15	7
U623	BRMPS 1xdaily 40	during	13	1
U623	BRMPS 1xdaily 40	during	23	6
U624	BRMPS 1xdaily 40	before	0	8
U624	BRMPS 1xdaily 40	before	1	52
U624	BRMPS 1xdaily 40	during	2	42
U624	BRMPS 1xdaily 40	during	1	43
U625	BRMPS 1xdaily 40	before	0	6
U625	BRMPS 1xdaily 40	before	0	12
U625	BRMPS 1xdaily 40	during	0	6
U625	BRMPS 1xdaily 40	during	0	5
U626	BRMPS 1xdaily 40	before	0	0
U626	BRMPS 1xdaily 40	before	1	28
U626	BRMPS 1xdaily 40	during	1	43
U626	BRMPS 1xdaily 40	during	0	9
U627	BRMPS 1xdaily 40	before	1	26
U627	BRMPS 1xdaily 40	before	0	7
U627	BRMPS 1xdaily 40	during	3	56
U627	BRMPS 1xdaily 40	during	0	27
U628	BRMPS 1xdaily 40	before	0	8
U628	BRMPS 1xdaily 40	before	0	3
U628	BRMPS 1xdaily 40	during	1	18
U628	BRMPS 1xdaily 40	during	1	9
U629	BRMPS 1xdaily 40	before	1	7
U629	BRMPS 1xdaily 40	before	1	12
U629	BRMPS 1xdaily 40	during	1	30
U629	BRMPS 1xdaily 40	during	2	21
U630	BRMPS 1xdaily 40	before	0	4
U630	BRMPS 1xdaily 40	before	0	10
U630	BRMPS 1xdaily 40	during	1	21
U630	BRMPS 1xdaily 40	during	1	20
U631	BRMPS 1xdaily 40	during	3	19
U631	BRMPS 1xdaily 40	during	0	9
U633	BRMPS 1xdaily 40	before	1	11
U633	BRMPS 1xdaily 40	before	0	11
U633	BRMPS 1xdaily 40	during	1	18
U633	BRMPS 1xdaily 40	during	0	10
U635	BRMPS 1xdaily 40	before	1	29
U635	BRMPS 1xdaily 40	before	0	10
U635	BRMPS 1xdaily 40	during	2	41
U635	BRMPS 1xdaily 40	during	0	1
U636	BRMPS 1xdaily 40	before	0	3
U636	BRMPS 1xdaily 40	before	0	7
U636	BRMPS 1xdaily 40	during	0	3
U636	BRMPS 1xdaily 40	during	1	19
U638	BRMPS 1xdaily 40	before	0	4
U638	BRMPS 1xdaily 40	before	0	4
U638	BRMPS 1xdaily 40	during	1	7
U638	BRMPS 1xdaily 40	during	0	4
U639	BRMPS 1xdaily 40	before	0	13
U639	BRMPS 1xdaily 40	before	0	19
U639	BRMPS 1xdaily 40	during	0	13
U639	BRMPS 1xdaily 40	during	1	27
U640	BRMPS 1xdaily 40	before	0	12
U640	BRMPS 1xdaily 40	before	0	10
U640	BRMPS 1xdaily 40	during	0	4
U640	BRMPS 1xdaily 40	during	0	1
U642	BRMPS 1xdaily 40	before	1	12
U642	BRMPS 1xdaily 40	before	2	11
U643	HiMaize+BRMPS 1xdaily 40	before	1	56
U643	HiMaize+BRMPS 1xdaily 40	before	1	16
U643	HiMaize+BRMPS 1xdaily 40	during	1	6
U643	HiMaize+BRMPS 1xdaily 40	during	1	23
U644	HiMaize+BRMPS 1xdaily 40	before	1	7
U644	HiMaize+BRMPS 1xdaily 40	before	1	47
U644	HiMaize+BRMPS 1xdaily 40	during	1	9
U644	HiMaize+BRMPS 1xdaily 40	during	0	3
U645	HiMaize+BRMPS 1xdaily 40	before	0	2
U645	HiMaize+BRMPS 1xdaily 40	before	1	19
U645	HiMaize+BRMPS 1xdaily 40	during	1	15
U645	HiMaize+BRMPS 1xdaily 40	during	2	29
U646	HiMaize+BRMPS 1xdaily 40	before	3	13
U646	HiMaize+BRMPS 1xdaily 40	before	6	6
U646	HiMaize+BRMPS 1xdaily 40	during	27	8
U646	HiMaize+BRMPS 1xdaily 40	during	18	1
U648	HiMaize+BRMPS 1xdaily 40	before	0	1
U648	HiMaize+BRMPS 1xdaily 40	before	0	2
U648	HiMaize+BRMPS 1xdaily 40	during	0	5
U648	HiMaize+BRMPS 1xdaily 40	during	0	0
U649	HiMaize+BRMPS 1xdaily 40	before	1	30
U649	HiMaize+BRMPS 1xdaily 40	before	1	18
U649	HiMaize+BRMPS 1xdaily 40	during	0	12
U649	HiMaize+BRMPS 1xdaily 40	during	1	56
U651	HiMaize+BRMPS 1xdaily 40	before	0	6
U651	HiMaize+BRMPS 1xdaily 40	before	0	4
U651	HiMaize+BRMPS 1xdaily 40	during	0	6
U651	HiMaize+BRMPS 1xdaily 40	during	2	18
U652	HiMaize+BRMPS 1xdaily 40	before	0	6
U652	HiMaize+BRMPS 1xdaily 40	before	1	59
U652	HiMaize+BRMPS 1xdaily 40	during	0	5
U652	HiMaize+BRMPS 1xdaily 40	during	1	36
U653	HiMaize+BRMPS 1xdaily 40	during	0	16
U653	HiMaize+BRMPS 1xdaily 40	during	0	2
U654	HiMaize+BRMPS 1xdaily 40	before	1	14
U654	HiMaize+BRMPS 1xdaily 40	before	1	1
U654	HiMaize+BRMPS 1xdaily 40	during	0	11
U654	HiMaize+BRMPS 1xdaily 40	during	0	2
U655	HiMaize+BRMPS 1xdaily 40	before	1	24
U655	HiMaize+BRMPS 1xdaily 40	before	1	7
U655	HiMaize+BRMPS 1xdaily 40	during	24	20
U655	HiMaize+BRMPS 1xdaily 40	during	1	26
U656	HiMaize+BRMPS 1xdaily 40	before	1	7
U656	HiMaize+BRMPS 1xdaily 40	before	1	60
U656	HiMaize+BRMPS 1xdaily 40	during	1	26
U656	HiMaize+BRMPS 1xdaily 40	during	2	NA
U658	HiMaize+BRMPS 1xdaily 40	before	0	11
U658	HiMaize+BRMPS 1xdaily 40	before	1	13
U658	HiMaize+BRMPS 1xdaily 40	during	0	3
U658	HiMaize+BRMPS 1xdaily 40	during	1	22
U661	HiMaize+BRMPS 1xdaily 40	before	1	19
U661	HiMaize+BRMPS 1xdaily 40	before	0	1
U661	HiMaize+BRMPS 1xdaily 40	before	0	7
U661	HiMaize+BRMPS 1xdaily 40	before	1	6
U661	HiMaize+BRMPS 1xdaily 40	during	0	5
U661	HiMaize+BRMPS 1xdaily 40	during	0	2
U662	HiMaize+BRMPS 1xdaily 40	before	0	4
U662	HiMaize+BRMPS 1xdaily 40	before	1	15
U662	HiMaize+BRMPS 1xdaily 40	during	2	20
U662	HiMaize+BRMPS 1xdaily 40	during	1	32
U664	HiMaize+BRMPS 1xdaily 40	before	1	40
U664	HiMaize+BRMPS 1xdaily 40	before	2	19
U664	HiMaize+BRMPS 1xdaily 40	during	2	27
U664	HiMaize+BRMPS 1xdaily 40	during	1	22
U666	HiMaize+BRMPS 1xdaily 40	before	0	5
U666	HiMaize+BRMPS 1xdaily 40	before	1	16
U666	HiMaize+BRMPS 1xdaily 40	during	0	5
U666	HiMaize+BRMPS 1xdaily 40	during	1	25
U667	HiMaize+BRMPS 1xdaily 40	before	1	26
U667	HiMaize+BRMPS 1xdaily 40	before	0	4
U667	HiMaize+BRMPS 1xdaily 40	during	0	11
U667	HiMaize+BRMPS 1xdaily 40	during	1	17
U669	HiMaize+BRMPS 1xdaily 40	before	1	22
U669	HiMaize+BRMPS 1xdaily 40	before	0	0
U669	HiMaize+BRMPS 1xdaily 40	during	0	14
U669	HiMaize+BRMPS 1xdaily 40	during	0	8
U671	HiMaize+BRMPS 1xdaily 40	before	1	25
U671	HiMaize+BRMPS 1xdaily 40	before	0	6
U671	HiMaize+BRMPS 1xdaily 40	during	2	39
U671	HiMaize+BRMPS 1xdaily 40	during	0	27
U674	HiMaize+BRMPS 1xdaily 40	before	0	10
U674	HiMaize+BRMPS 1xdaily 40	before	1	23
U674	HiMaize+BRMPS 1xdaily 40	during	1	15
U674	HiMaize+BRMPS 1xdaily 40	during	1	16
U676	HiMaize+BRMPS 1xdaily 40	before	1	8
U676	HiMaize+BRMPS 1xdaily 40	before	1	18
U676	HiMaize+BRMPS 1xdaily 40	during	0	9
U676	HiMaize+BRMPS 1xdaily 40	during	1	46
U678	HiMaize+BRMPS 1xdaily 40	before	0	10
U678	HiMaize+BRMPS 1xdaily 40	before	2	40
U678	HiMaize+BRMPS 1xdaily 40	during	1	20
U678	HiMaize+BRMPS 1xdaily 40	during	1	25
U679	HiMaize+BRMPS 1xdaily 40	before	0	18
U679	HiMaize+BRMPS 1xdaily 40	before	2	15
U679	HiMaize+BRMPS 1xdaily 40	during	2	24
U679	HiMaize+BRMPS 1xdaily 40	during	2	32
U680	HiMaize+BRMPS 1xdaily 40	before	0	10
U680	HiMaize+BRMPS 1xdaily 40	before	0	15
U680	HiMaize+BRMPS 1xdaily 40	during	0	3
U680	HiMaize+BRMPS 1xdaily 40	during	0	12
U681	HiMaize+BRMPS 1xdaily 40	before	17	2
U681	HiMaize+BRMPS 1xdaily 40	before	16	64
U681	HiMaize+BRMPS 1xdaily 40	during	44	14
U681	HiMaize+BRMPS 1xdaily 40	during	35	5
U682	HiMaize+BRMPS 1xdaily 40	before	3	29
U682	HiMaize+BRMPS 1xdaily 40	before	3	60
U682	HiMaize+BRMPS 1xdaily 40	during	3	NA
U682	HiMaize+BRMPS 1xdaily 40	during	1	21
U685	HiMaize+BRMPS 1xdaily 40	before	16	41
U685	HiMaize+BRMPS 1xdaily 40	before	29	65
U685	HiMaize+BRMPS 1xdaily 40	during	27	25
U685	HiMaize+BRMPS 1xdaily 40	during	29	21
U686	HiMaize+BRMPS 1xdaily 40	before	1	16
U686	HiMaize+BRMPS 1xdaily 40	before	2	20
U686	HiMaize+BRMPS 1xdaily 40	during	0	4
U686	HiMaize+BRMPS 1xdaily 40	during	0	6
U688	HiMaize+BRMPS 1xdaily 40	before	1	36
U688	HiMaize+BRMPS 1xdaily 40	before	0	2
U688	HiMaize+BRMPS 1xdaily 40	during	1	3
U688	HiMaize+BRMPS 1xdaily 40	during	0	1
U700	LODAAT 1xdaily 20	before	1	7
U700	LODAAT 1xdaily 20	before	1	0
U700	LODAAT 1xdaily 20	during	1	13
U700	LODAAT 1xdaily 20	during	0	3
U701	LODAAT 1xdaily 20	before	12	10
U701	LODAAT 1xdaily 20	before	8	45
U701	LODAAT 1xdaily 20	during	6	6
U701	LODAAT 1xdaily 20	during	5	5
U704	LODAAT 1xdaily 20	before	1	6
U704	LODAAT 1xdaily 20	before	1	4
U704	LODAAT 1xdaily 20	during	0	8
U704	LODAAT 1xdaily 20	during	1	10
U706	LODAAT 1xdaily 20	before	2	7
U706	LODAAT 1xdaily 20	before	1	3
U706	LODAAT 1xdaily 20	during	1	15
U706	LODAAT 1xdaily 20	during	1	1
U707	LODAAT 1xdaily 20	before	2	11
U707	LODAAT 1xdaily 20	before	0	5
U708	LODAAT 1xdaily 20	before	2	15
U708	LODAAT 1xdaily 20	before	1	3
U708	LODAAT 1xdaily 20	during	4	21
U708	LODAAT 1xdaily 20	during	1	4
U709	LODAAT 1xdaily 20	before	1	1
U709	LODAAT 1xdaily 20	before	2	3
U709	LODAAT 1xdaily 20	before	1	5
U709	LODAAT 1xdaily 20	during	1	2
U709	LODAAT 1xdaily 20	during	1	3
U711	LODAAT 1xdaily 20	before	1	25
U711	LODAAT 1xdaily 20	before	3	15
U711	LODAAT 1xdaily 20	during	2	13
U711	LODAAT 1xdaily 20	during	1	7
U712	LODAAT 1xdaily 20	before	1	5
U712	LODAAT 1xdaily 20	before	1	1
U712	LODAAT 1xdaily 20	during	1	12
U712	LODAAT 1xdaily 20	during	1	1
U713	LODAAT 1xdaily 20	before	1	1
U713	LODAAT 1xdaily 20	before	2	2
U713	LODAAT 1xdaily 20	during	0	1
U713	LODAAT 1xdaily 20	during	0	2
U715	LODAAT 1xdaily 20	before	0	6
U715	LODAAT 1xdaily 20	before	2	20
U715	LODAAT 1xdaily 20	during	2	46
U715	LODAAT 1xdaily 20	during	1	16
U716	LODAAT 1xdaily 20	before	1	3
U716	LODAAT 1xdaily 20	before	1	4
U716	LODAAT 1xdaily 20	during	2	37
U716	LODAAT 1xdaily 20	during	2	17
U716	LODAAT 1xdaily 20	during	1	3
U716	LODAAT 1xdaily 20	during	1	4
U717	LODAAT 1xdaily 20	before	2	23
U717	LODAAT 1xdaily 20	before	1	1
U717	LODAAT 1xdaily 20	during	1	9
U717	LODAAT 1xdaily 20	during	1	4
U717	LODAAT 1xdaily 20	during	1	8
U719	LODAAT 1xdaily 20	before	1	3
U719	LODAAT 1xdaily 20	before	1	4
U719	LODAAT 1xdaily 20	during	1	15
U719	LODAAT 1xdaily 20	during	0	10
U720	LODAAT 1xdaily 20	before	1	1
U720	LODAAT 1xdaily 20	before	1	2
U720	LODAAT 1xdaily 20	during	1	15
U720	LODAAT 1xdaily 20	during	0	1
U721	LODAAT 1xdaily 20	before	2	6
U721	LODAAT 1xdaily 20	before	1	4
U721	LODAAT 1xdaily 20	during	0	2
U721	LODAAT 1xdaily 20	during	1	1
U723	LODAAT 1xdaily 20	before	3	14
U723	LODAAT 1xdaily 20	before	0	3
U723	LODAAT 1xdaily 20	during	2	32
U723	LODAAT 1xdaily 20	during	2	16
U724	BRMPS 1xdaily 40	before	1	0
U724	BRMPS 1xdaily 40	before	1	1
U724	BRMPS 1xdaily 40	during	1	3
U724	BRMPS 1xdaily 40	during	1	1
U725	BRMPS 1xdaily 40	before	2	11
U725	BRMPS 1xdaily 40	before	1	7
U725	BRMPS 1xdaily 40	during	3	20
U725	BRMPS 1xdaily 40	during	1	17
U726	BRMPS 1xdaily 40	before	1	5
U726	BRMPS 1xdaily 40	before	2	22
U726	BRMPS 1xdaily 40	during	1	7
U726	BRMPS 1xdaily 40	during	1	6
U727	BRMPS 1xdaily 40	before	1	4
U727	BRMPS 1xdaily 40	before	3	12
U727	BRMPS 1xdaily 40	before	1	3
U727	BRMPS 1xdaily 40	during	1	17
U727	BRMPS 1xdaily 40	during	1	21
U728	BRMPS 1xdaily 40	before	2	14
U728	BRMPS 1xdaily 40	before	2	2
U728	BRMPS 1xdaily 40	during	2	26
U728	BRMPS 1xdaily 40	during	1	12
U729	BRMPS 1xdaily 40	before	0	3
U729	BRMPS 1xdaily 40	before	1	3
U729	BRMPS 1xdaily 40	during	0	4
U729	BRMPS 1xdaily 40	during	1	27
U730	BRMPS 1xdaily 40	before	40	NA
U730	BRMPS 1xdaily 40	before	2	3
U730	BRMPS 1xdaily 40	before	2	13
U730	BRMPS 1xdaily 40	before	3	31
U730	BRMPS 1xdaily 40	during	1	15
U730	BRMPS 1xdaily 40	during	1	4
U733	BRMPS 1xdaily 40	before	1	1
U733	BRMPS 1xdaily 40	before	1	2
U733	BRMPS 1xdaily 40	before	1	5
U733	BRMPS 1xdaily 40	before	1	4
U733	BRMPS 1xdaily 40	during	1	2
U733	BRMPS 1xdaily 40	during	1	1
U733	BRMPS 1xdaily 40	during	2	9
U733	BRMPS 1xdaily 40	during	1	8
U734	BRMPS 1xdaily 40	before	4	37
U734	BRMPS 1xdaily 40	before	0	1
U734	BRMPS 1xdaily 40	during	1	4
U734	BRMPS 1xdaily 40	during	2	14
U735	BRMPS 1xdaily 40	before	1	8
U735	BRMPS 1xdaily 40	before	1	10
U735	BRMPS 1xdaily 40	during	2	17
U735	BRMPS 1xdaily 40	during	3	31
U736	BRMPS 1xdaily 40	before	0	1
U736	BRMPS 1xdaily 40	before	1	1
U738	BRMPS 1xdaily 40	before	1	1
U738	BRMPS 1xdaily 40	before	1	3
U738	BRMPS 1xdaily 40	during	0	4
U738	BRMPS 1xdaily 40	during	1	5
U739	BRMPS 1xdaily 40	before	1	6
U739	BRMPS 1xdaily 40	before	1	0
U739	BRMPS 1xdaily 40	during	1	11
U739	BRMPS 1xdaily 40	during	1	1
U740	BRMPS 1xdaily 40	before	3	40
U740	BRMPS 1xdaily 40	before	1	1
U740	BRMPS 1xdaily 40	during	2	2
U740	BRMPS 1xdaily 40	during	0	2
U744	BRMPS 1xdaily 40	before	1	1
U744	BRMPS 1xdaily 40	before	1	1
U744	BRMPS 1xdaily 40	during	1	19
U744	BRMPS 1xdaily 40	during	3	25
U745	BRMPS 1xdaily 40	before	2	18
U745	BRMPS 1xdaily 40	before	1	1
U745	BRMPS 1xdaily 40	during	1	10
U745	BRMPS 1xdaily 40	during	1	1
U746	BRMPS 1xdaily 40	before	4	33
U746	BRMPS 1xdaily 40	before	1	8
U746	BRMPS 1xdaily 40	during	1	9
U746	BRMPS 1xdaily 40	during	3	36
U747	BRMPS 1xdaily 40	before	2	6
U747	BRMPS 1xdaily 40	before	2	6
U747	BRMPS 1xdaily 40	during	1	6
U747	BRMPS 1xdaily 40	during	2	20
U749	BRMPS 1xdaily 40	before	6	2
U749	BRMPS 1xdaily 40	before	3	3
U749	BRMPS 1xdaily 40	before	20	24
U749	BRMPS 1xdaily 40	during	36	9
U749	BRMPS 1xdaily 40	during	25	2
U750	BRMPS 1xdaily 40	before	1	1
U750	BRMPS 1xdaily 40	before	2	7
U750	BRMPS 1xdaily 40	during	2	12
U750	BRMPS 1xdaily 40	during	1	11
U751	BRMPS 1xdaily 40	during	1	10
U751	BRMPS 1xdaily 40	during	4	73
U752	BRMPS 1xdaily 40	before	3	11
U752	BRMPS 1xdaily 40	before	3	22
U752	BRMPS 1xdaily 40	during	0	4
U752	BRMPS 1xdaily 40	during	0	7
U753	BRMPS 1xdaily 40	before	1	3
U753	BRMPS 1xdaily 40	before	1	3
U753	BRMPS 1xdaily 40	during	1	1
U753	BRMPS 1xdaily 40	during	2	3
U755	BRMPS 1xdaily 40	before	1	9
U755	BRMPS 1xdaily 40	before	1	2
U756	BRMPS 1xdaily 40	before	1	4
U756	BRMPS 1xdaily 40	before	3	7
U756	BRMPS 1xdaily 40	during	2	43
U756	BRMPS 1xdaily 40	during	3	32
U757	BRMPS 1xdaily 40	before	2	6
U757	BRMPS 1xdaily 40	before	1	1
U757	BRMPS 1xdaily 40	during	0	1
U757	BRMPS 1xdaily 40	during	2	2
U758	BRMPS 1xdaily 40	before	2	4
U758	BRMPS 1xdaily 40	before	2	11
U758	BRMPS 1xdaily 40	during	1	2
U758	BRMPS 1xdaily 40	during	1	0
U761	BRMPS 1xdaily 40	before	1	4
U761	BRMPS 1xdaily 40	before	0	1
U761	BRMPS 1xdaily 40	during	3	16
U761	BRMPS 1xdaily 40	during	1	8
U762	BRMPS 1xdaily 40	before	1	14
U762	BRMPS 1xdaily 40	before	1	15
U762	BRMPS 1xdaily 40	during	0	2
U762	BRMPS 1xdaily 40	during	1	8
U764	BRMPS 1xdaily 40	before	3	3
U764	BRMPS 1xdaily 40	before	3	25
U764	BRMPS 1xdaily 40	during	1	30
U764	BRMPS 1xdaily 40	during	1	10
U766	BRMPS 1xdaily 40	before	1	2
U766	BRMPS 1xdaily 40	before	3	18
U766	BRMPS 1xdaily 40	during	1	12
U766	BRMPS 1xdaily 40	during	1	4
U767	BRMPS 1xdaily 40	before	1	4
U767	BRMPS 1xdaily 40	before	0	1
U767	BRMPS 1xdaily 40	during	2	26
U767	BRMPS 1xdaily 40	during	1	19
U767	BRMPS 1xdaily 40	during	1	13
U769	BRMPS 1xdaily 40	before	3	12
U769	BRMPS 1xdaily 40	before	5	22
U769	BRMPS 1xdaily 40	during	1	9
U769	BRMPS 1xdaily 40	during	0	6
U770	BRMPS 1xdaily 40	before	2	19
U770	BRMPS 1xdaily 40	before	5	17
U770	BRMPS 1xdaily 40	during	3	34
U770	BRMPS 1xdaily 40	during	2	22
U771	BRMPS 1xdaily 40	before	1	0
U771	BRMPS 1xdaily 40	before	1	1
U771	BRMPS 1xdaily 40	during	1	13
U771	BRMPS 1xdaily 40	during	0	0
U772	BRMPS 1xdaily 40	before	2	10
U772	BRMPS 1xdaily 40	before	2	19
U773	BRMPS 1xdaily 40	before	3	32
U773	BRMPS 1xdaily 40	before	3	17
U773	BRMPS 1xdaily 40	during	1	19
U773	BRMPS 1xdaily 40	during	0	3
U774	BRMPS 1xdaily 40	before	2	2
U774	BRMPS 1xdaily 40	before	1	5
U774	BRMPS 1xdaily 40	during	1	13
U774	BRMPS 1xdaily 40	during	2	3
U775	BRMPS 1xdaily 40	before	1	5
U775	BRMPS 1xdaily 40	before	2	13
U775	BRMPS 1xdaily 40	during	2	20
U775	BRMPS 1xdaily 40	during	2	29
U776	BRMPS 1xdaily 40	before	23	3
U776	BRMPS 1xdaily 40	before	8	3
U777	BRMPS 1xdaily 40	before	1	1
U777	BRMPS 1xdaily 40	before	3	9
U777	BRMPS 1xdaily 40	before	1	1
U777	BRMPS 1xdaily 40	during	1	18
U777	BRMPS 1xdaily 40	during	1	6
U778	BRMPS 1xdaily 40	during	1	9
U778	BRMPS 1xdaily 40	during	1	8
U778	BRMPS 1xdaily 40	during	2	4
U780	BRMPS 1xdaily 40	before	2	19
U780	BRMPS 1xdaily 40	before	3	17
U780	BRMPS 1xdaily 40	during	1	30
U780	BRMPS 1xdaily 40	during	0	1
U781	BRMPS 1xdaily 40	before	2	42
U781	BRMPS 1xdaily 40	before	3	14
U781	BRMPS 1xdaily 40	during	0	2
U781	BRMPS 1xdaily 40	during	0.5	6.5
U784	BRMPS 1xdaily 40	before	1	3
U784	BRMPS 1xdaily 40	before	2	10
U784	BRMPS 1xdaily 40	during	1	14
U784	BRMPS 1xdaily 40	during	0	4
U785	BRMPS 1xdaily 40	before	1	0
U785	BRMPS 1xdaily 40	before	1	1
U786	BRMPS 1xdaily 40	before	1	7
U786	BRMPS 1xdaily 40	before	2	12
U786	BRMPS 1xdaily 40	during	0	9
U786	BRMPS 1xdaily 40	during	1	30
U788	BRMPS 1xdaily 40	before	1	0
U788	BRMPS 1xdaily 40	before	1	0
U789	BRMPS 1xdaily 40	before	3	16
U789	BRMPS 1xdaily 40	before	2	5
U789	BRMPS 1xdaily 40	during	1	10
U789	BRMPS 1xdaily 40	during	1	15
U790	BRMPS 1xdaily 40	before	14	3
U790	BRMPS 1xdaily 40	before	10	0
U790	BRMPS 1xdaily 40	during	25	1
U790	BRMPS 1xdaily 40	during	8	1
U791	BRMPS 1xdaily 40	before	3	30
U791	BRMPS 1xdaily 40	before	3	9
U791	BRMPS 1xdaily 40	during	1	12
U791	BRMPS 1xdaily 40	during	1	20
U793	BRMPS 1xdaily 40	before	1	5
U793	BRMPS 1xdaily 40	before	1	12
U794	BRMPS 1xdaily 40	before	1	12
U794	BRMPS 1xdaily 40	before	3	8
U796	BRMPS 1xdaily 40	before	4	7
U796	BRMPS 1xdaily 40	before	2	25
U797	BRMPS 1xdaily 40	before	2	11
U797	BRMPS 1xdaily 40	before	1	2
U797	BRMPS 1xdaily 40	during	2	17
U797	BRMPS 1xdaily 40	during	1	8
U798	BRMPS 1xdaily 40	before	1	1
U798	BRMPS 1xdaily 40	before	3	18
U798	BRMPS 1xdaily 40	before	2	26
U798	BRMPS 1xdaily 40	during	2	72
U798	BRMPS 1xdaily 40	during	2	25
U798	BRMPS 1xdaily 40	during	2	63
U799	BRMPS 1xdaily 40	during	1	14
U799	BRMPS 1xdaily 40	during	1	14
