# Supplementary material for: H2 generated by fermentation in the human gut microbiome influences metabolism and competitive fitness of gut butyrate producers
Source: Microbiome. 2023 Jun 15;11:133. doi: 10.1186/s40168-023-01565-3 (PMC10268494; doi:10.1186/s40168-023-01565-3)
Supplement: Supplementary file 4 — Additional file 3: Table S2. [file 40168_2023_1565_MOESM3_ESM.xlsx]

## Sheet: Media components
SAB4 base medium				SABU agar
Component	Quantity per liter of medium			Component	Quantity per liter of medium
Bacto tryptone	10 g			Bacto tryptone	10 g
Bacto yeast extract	2.5 g			Bacto yeast extract	2.5 g
Sodium acetate	2.7 g			Sodium acetate	2.75 g
MOPS	20.9 g			Sodium bicarbonate	3.75 g
L-cysteine	1 g			Cysteine HCl	4 g
K2HPO4	0.5 g			Fructose	2 g
KH2PO4	0.5 g			Soluble starch	2 g
MgSO4·7H2O	0.8 g			Cellobiose	2 g
KCl	50 mg			Sodium taurocholate	1 g
CaCl2.2H2O	30 mg			K2HPO4	0.5 g
NaCl	1.5 g			KH2PO4	0.5 g
NH4Cl	1 g			MgSO4·7H2O	0.8 g
EDTA	5 mg			KCl	50 mg
NiCl2.6H2O	0.7 mg			CaCl2.2H2O	30 mg
FeSO4.7H2O	1 mg			NaCl	1.5 g
MnSO4.H2O	5 mg			NH4Cl	1 g
ZnSO4.7H2O	1.8 mg			EDTA	5 mg
CuSO4.5H2O	0.1 mg			NiCl2.6H2O	0.7 mg
CoCl2.6H2O	1.8 mg			FeSO4.7H2O	1 mg
Na2MoO4.2H2O	0.1 mg			MnSO4.H2O	5 mg
Na2SeO3.5H2O	0.1 mg			ZnSO4.7H2O	1.8 mg
Na2WO4.2H2O	0.2 mg			CuSO4.5H2O	0.1 mg
Biotin	40 µg			CoCl2.6H2O	1.8 mg
Folic acid	40 µg			Na2MoO4.2H2O	0.1 mg
Pyridoxine HCl	0.2 mg			Na2SeO3.5H2O	0.1 mg
Thiamine HCl	0.1 mg			Na2WO4.2H2O	0.2 mg
Riboflavin	0.1 mg			Biotin	40 µg
Nicotinic acid	0.1 mg			Folic acid	40 µg
D-Pantothenic acid hemi-calcium salt	0.1 mg			Pyridoxine HCl	0.2 mg
p-Aminobenzoic acid (PABA)	0.1 mg			Thiamine HCl	0.1 mg
Lipoic acid (thioctic acid)	0.1 mg			Riboflavin	0.1 mg
Vitamin B12	2 µg			Nicotinic acid	0.1 mg
2-merchaptoethanesulfonate-sodium salt (HS-CoM )	0.2 mg			D-Pantothenic acid hemi-calcium salt	0.1 mg
Resazurin	1 mg			p-Aminobenzoic acid (PABA)	0.1 mg
Hemin	10 mg			Lipoic acid (thioctic acid)	0.1 mg
Valeric acid	101 mg			Vitamin B12	2 µg
Isovaleric acid	102 mg			Resazurin	1 mg
Isobutyric acid	88 mg			Hemin	10 mg
				Valeric acid	10.2 mg
				Isovaleric acid	10.2 mg
				Isobutyric acid	10.7 mg
