# Supplementary material for: H2 generated by fermentation in the human gut microbiome influences metabolism and competitive fitness of gut butyrate producers
Source: Microbiome. 2023 Jun 15;11:133. doi: 10.1186/s40168-023-01565-3 (PMC10268494; doi:10.1186/s40168-023-01565-3)
Supplement: Supplementary file 6 — Additional file 5: Table S4. [file 40168_2023_1565_MOESM5_ESM.xlsx]

## Sheet: ∆G physiological 
Compound	∆fH˚ (kJ mol-1)	∆fG˚ (kJ mol-1 K-1)	S˚ (J mol-1 K-1)	Conc (M or bar)		R (J mol-1 K-1)	T (K)
Glucose (aq) [1]	-1262.19	-915.9	271.5	0.01		8.314	310
Butyrate- (aq) [2]	-535.55	-372.04	201.67	0.01
Lactate- (aq) [2]	-686.64	-516.72	146.44	0.01
Acetate- (aq) [2]	-485.59	-376.89	112.97	0.01
Formate- (aq) [3]	-425.55	-351.04	92	0.01
HCO3- (aq) [3]	-691.99	-586.77	91.21	0.01
H2 (aq) [3]	-4.2	17.6	57.74	1e-06	1e-05	0.0001	0.001	0.01	0.1	1
Water (l) [3]	-285.83	-237.19	69.91	55
H+	0	0	0	1e-07
1. Goldberg, RN and Tewari, YB. Thermodynamic and Transport Properties of Carbohydrates and their Monophosphates: The Pentoses and Hexoses. J Phys Chem Ref Data. 1989;18:809-880.
2. Wilhoit, RC. Selected Values of Thermodynamic Properties. In: Brown, HD, editor. Biochemical Microcalorimetry. New York: Academic; 1969. p. 305–317.
3. Wagman DD, Evans WH, Parker VB, Schumm RH, Halow I, Bailey SM, Churney KL, and Nuttall RL. The NBS Tables of Chemical Thermodynamic Properties. J Phys Chem Ref Data. 1982;11 (Suppl. 2).
glucose + 2 water --> butyric acid + 2 HCO3- + 3 H+ + 2 H2
∆H˚	-94.08
∆S˚	0.08825
T (K)	310
∆G˚	-121.438
Q	3.30579e-41	3.30579e-39	3.30579e-37	3.30579e-35	3.30579e-33	3.30579e-31	3.30579e-29
∆G	-361.672	-349.803	-337.934	-326.065	-314.196	-302.327	-290.458
glucose + 4 water --> 2 acetate- + 2 HCO3- + 4 H+ 4 H2
∆H˚	33.55
∆S˚	0.08818
T (K)	310
∆G˚	6.2142
Q	1.09282e-65	1.09282e-61	1.09282e-57	1.09282e-53	1.09282e-49	1.09282e-45	1.09282e-41
∆G	-379.302	-355.564	-331.826	-308.088	-284.35	-260.612	-236.873
glucose + 3 water --> 0.5 butyric acid + acetate- + 2 HCO3- + 3.5 H+ 3 H2
∆H˚	-30.265
∆S˚	0.088215
T (K)	310
∆G˚	-57.6116
Q	1.90069e-53	1.90069e-50	1.90069e-47	1.90069e-44	1.90069e-41	1.90069e-38	1.90069e-35
∆G	-370.487	-352.684	-334.88	-317.076	-299.273	-281.469	-263.665
glucose + acetate- + water --> 1.5 butyric acid + 2 HCO3- + 2.5 H+ + H2
∆H˚	-157.895
∆S˚	0.088285
T (K)	310
∆G˚	-185.263
Q	5.7496e-29	5.7496e-28	5.7496e-27	5.7496e-26	5.7496e-25	5.7496e-24	5.7496e-23
∆G	-352.857	-346.922	-340.988	-335.053	-329.119	-323.184	-317.25
glucose + 2 acetate- --> 2 butyric acid + 2 HCO3- + 2 H+
∆H˚	-221.71
∆S˚	0.08832
T (K)	310
∆G˚	-249.089
Q	1e-16
∆G	-344.042
glucose --> butyric acid + 2 formate- + 3 H+
∆H˚	-124.46
∆S˚	0.11417
T (K)	310
∆G˚	-159.853
Q	1e-25
∆G	-308.216
glucose + water --> butyric acid + formate- + HCO3- + 3 H+ + H2
∆H˚	-109.27
∆S˚	0.10121
T (K)	310
∆G˚	-140.645
Q	1.81818e-33	1.81818e-32	1.81818e-31	1.81818e-30	1.81818e-29	1.81818e-28	1.81818e-27
∆G	-334.944	-329.01	-323.075	-317.141	-311.206	-305.272	-299.337
glucose --> 2 lactate- + 2 H+
∆H˚	-111.09
∆S˚	0.02138
T (K)	310
∆G˚	-117.718
Q	1e-16
∆G	-212.671
glucose + water --> 0.5 butyric acid + lactate- + HCO3- + 2.5 H+ + H2
∆H˚	-102.585
∆S˚	0.054815
T (K)	310
∆G˚	-119.578
Q	5.7496e-29	5.7496e-28	5.7496e-27	5.7496e-26	5.7496e-25	5.7496e-24	5.7496e-23
∆G	-287.171	-281.237	-275.302	-269.368	-263.433	-257.499	-251.564
glucose + 2.67 water --> 0.67 butyrate- + 0.67 acetate- + 2 HCO3- + 3.33 H+ + 2.67 H2
∆H˚	-51.7832
∆S˚	0.0883275
T (K)	310
∆G˚	-79.1647
Q	2.27747e-49	1.05792e-46	4.9142e-44	2.28272e-41	1.06036e-38	4.92553e-36	2.28798e-33
∆G	-367.836	-352.009	-336.181	-320.354	-304.526	-288.699	-272.871
glucose + water --> 0.5 butyrate- + lactate- + HCO3- + 3 H+ + H2
∆H˚	-102.585
∆S˚	0.054815
T (K)	310
∆G˚	-119.578
Q	1.81818e-32	1.81818e-31	1.81818e-30	1.81818e-29	1.81818e-28	1.81818e-27	1.81818e-26
∆G	-307.942	-302.008	-296.073	-290.139	-284.204	-278.27	-272.335
